# Supplementary material for: Distribution Pattern and Climate Preferences of the Representatives of the Cosmopolitan Genus Sirthenea Spinola, 1840 (Heteroptera: Reduviidae: Peiratinae)
Source: PLoS One. 2015 Oct 23;10(10):e0140801. doi: 10.1371/journal.pone.0140801 (PMC4619806; doi:10.1371/journal.pone.0140801)
Supplement: S2 Appendix — (XLSX) [file pone.0140801.s002.xlsx]

## Sheet: Table A
Supporting Information
Distribution pattern and climate preferences of the representatives of the genus Sirthenea Spinola, 1840 (Heteroptera: Reduviidae: Peiratinae)
PLOS ONE
Dominik Chłond*, Agnieszka Bugaj-Nawrocka
Department of Zoology, Faculty of Biology and Environmental Protection, University of Silesia, Katowice, Poland
* Correspondence: Dominik Chłond, Department of Zoology, Faculty of Biology and Environmental Protection, University of Silesia, Bankowa 9, 40-007 Katowice, Poland.
E-mail: dominik.chlond@us.edu.pl; abugaj-nawrocka@us.edu.pl
Supporting Information S2: Details of all occurrence localities used in the Maxent model
No.	Species	Places	Coordinates		Origin of the data on the distribution
			Longitude	Latitude
1	Sirthenea africana	Maun	-19.932808	23.499945	Botswana (BMNH)
2	Sirthenea africana	Gambela	8.250183	34.58232	Ethiopia (BMNH)
3	Sirthenea africana	Mt. Mulanje	-15.971149	35.653117	Malawi (BMNH)
4	Sirthenea africana	Valley of Lowes Shide	-16.289083	34.904244	Malawi (BMNH)
5	Sirthenea africana	Pretoria	-25.765441	28.191528	Republic of South Africa (BMNH)
6	Sirthenea africana	Ukerewe	-2.027713	32.996424	Tanzania (BMNH)
7	Sirthenea africana	Bukyamata	0.789886	33.277908	Uganda (BMNH)
8	Sirthenea africana	Katambora	-17.836194	25.397619	Zambia (BMNH)
9	Sirthenea amazona	Oran	-23.137677	-64.299037	Argentina (Willemse 1985)
10	Sirthenea amazona	Rurrenabaque	-14.443408	-67.523267	Bolivia (Willemse 1985)
11	Sirthenea amazona	Santa Cruz de la Sierra	-17.739858	-63.196628	Bolivia (Willemse 1985)
12	Sirthenea amazona	Atalaia do Norte	-4.372214	-70.190156	Brazil (Willemse 1985)
13	Sirthenea amazona	Benjamin Constant	-4.382612	-70.041686	Brazil (Willemse 1985)
14	Sirthenea amazona	Goiás	-13.388618	-50.65733	Brazil (Willemse 1985)
15	Sirthenea amazona	Independência	-5.389412	-40.312103	Brazil (Willemse 1985)
16	Sirthenea amazona	Manaus	-3.093893	-59.968042	Brazil (Willemse 1985)
17	Sirthenea amazona	Natal	-5.843582	-35.232139	Brazil (Willemse 1985)
18	Sirthenea amazona	Santarém	-2.46747	-54.702487	Brazil (Willemse 1985)
19	Sirthenea amazona	São Paulo de Olivença	-3.472727	-68.956296	Brazil (Willemse 1985)
20	Sirthenea amazona	Coyaima	3.801139	-75.192196	Colombia (Willemse 1985)
21	Sirthenea amazona	Florencia	1.615549	-75.622938	Colombia (Willemse 1985)
22	Sirthenea amazona	Leticia	-4.118553	-70.017686	Colombia (Willemse 1985)
23	Sirthenea amazona	Medellín	6.2298	-75.617386	Colombia (Willemse 1985)
24	Sirthenea amazona	Muzo	5.532483	-74.100105	Colombia (Willemse 1985)
25	Sirthenea amazona	Rio Frio	10.905143	-74.168757	Colombia (Willemse 1985)
26	Sirthenea amazona	Taparal	4.209743	-77.109071	Colombia (Willemse 1985)
27	Sirthenea amazona	Santo Domingo	18.448617	-70.018542	Dominican Republic (Coscarón 1983)
28	Sirthenea amazona	Pastaza region	-2.226231	-76.824574	Ecuador (Willemse 1985)
29	Sirthenea amazona	Santa Inés	0.082419	-78.704706	Ecuador (Willemse 1985)
30	Sirthenea amazona	Demerara	6.563916	-58.202834	Guyana (Willemse 1985)
31	Sirthenea amazona	Kabrito	6.406423	-58.632642	Guyana (Willemse 1985)
32	Sirthenea amazona	Tumatumari	5.262717	-59.149497	Guyana (Willemse 1985)
33	Sirthenea amazona	Tambopata	-12.830476	-69.397018	Peru (USNM)
34	Sirthenea amazona	Achinamisa	-6.422437	-75.895236	Peru (Willemse 1985)
35	Sirthenea amazona	Río Abujao	-8.462609	-74.165658	Peru (Willemse 1985)
36	Sirthenea amazona	Río Ampiyacu	-3.342752	-71.979103	Peru (Willemse 1985)
37	Sirthenea amazona	Tingo María	-9.295888	-75.989066	Peru (Willemse 1985)
38	Sirthenea amazona	Paramaribo	5.864671	-55.203753	Suriname (Willemse 1985)
39	Sirthenea amazona	Arima	10.650402	-61.290765	Trinidad and Tobago (Willemse 1985)
40	Sirthenea amazona	Siparia	10.140622	-61.502244	Trinidad and Tobago (Willemse 1985)
41	Sirthenea amazona	Perija National Park, Zulia, El Tucuco, Sierra de Perija	9.396710	-72.997721	Venezuela (USNM)
42	Sirthenea amazona	Samariapo	5.205557	-67.774872	Venezuela (USNM)
43	Sirthenea amazona	Aroa	10.432738	-68.891319	Venezuela (Willemse 1985)
44	Sirthenea amazona	Borinas	8.600116	-70.276465	Venezuela (Willemse 1985)
45	Sirthenea amazona	Cagua	10.183445	-67.439963	Venezuela (Willemse 1985)
46	Sirthenea amazona	Campo de Carabobo	9.997116	-68.148817	Venezuela (Willemse 1985)
47	Sirthenea amazona	Capaya	10.42761	-66.276165	Venezuela (Willemse 1985)
48	Sirthenea amazona	El Limón	10.307573	-67.621672	Venezuela (Willemse 1985)
49	Sirthenea amazona	El Tucuco	9.848282	-72.819836	Venezuela (Willemse 1985)
50	Sirthenea amazona	Guanare	9.055227	-69.748768	Venezuela (Willemse 1985)
51	Sirthenea amazona	Guri	7.77852	-63.025403	Venezuela (Willemse 1985)
52	Sirthenea amazona	Jusepín	9.753724	-63.472359	Venezuela (Willemse 1985)
53	Sirthenea amazona	La Araguiata	9.913423	-68.067579	Venezuela (Willemse 1985)
54	Sirthenea amazona	La Fria	8.208092	-72.253354	Venezuela (Willemse 1985)
55	Sirthenea amazona	La Hoya	10.513932	-68.420241	Venezuela (Willemse 1985)
56	Sirthenea amazona	La Morita	8.50879	-71.840894	Venezuela (Willemse 1985)
57	Sirthenea amazona	La Soledad/Rio Cunaviche	7.054982	-71.525989	Venezuela (Willemse 1985)
58	Sirthenea amazona	Puerto Odraz	8.336178	-62.7543	Venezuela (Willemse 1985)
59	Sirthenea amazona	Rio Frio	7.586964	-72.11954	Venezuela (Willemse 1985)
60	Sirthenea amazona	Rio Morichal	9.122521	-63.802739	Venezuela (Willemse 1985)
61	Sirthenea amazona	Samariapo	5.202416	-67.774243	Venezuela (Willemse 1985)
62	Sirthenea amazona	San Esteban	10.459327	-68.019966	Venezuela (Willemse 1985)
63	Sirthenea amazona	San Felipe	10.350827	-68.73673	Venezuela (Willemse 1985)
64	Sirthenea amazona	Tacarigua	10.083122	-67.923235	Venezuela (Willemse 1985)
65	Sirthenea amazona	Ticoporo	7.804201	-70.170672	Venezuela (Willemse 1985)
66	Sirthenea amazona	Tocuyito	10.115866	-68.057839	Venezuela (Willemse 1985)
67	Sirthenea amazona	Tres Bocas	8.624472	-72.638783	Venezuela (Willemse 1985)
68	Sirthenea amazona	Vigirima	10.350932	-67.885255	Venezuela (Willemse 1985)
69	Sirthenea amazona	Villa del Rosario	10.336705	-72.343783	Venezuela (Willemse 1985)
70	Sirthenea amazona	Yumare	10.599428	-68.677322	Venezuela (Willemse 1985)
71	Sirthenea angolana	Gabela	-10.851156	14.273962	Angola (BMNH)
72	Sirthenea angolana	Salazar	-9.29341	14.902081	Angola (BMNH)
73	Sirthenea atra	Santa Bárbara	-19.957073	-43.418788	Brazil (Willemse 1985)
74	Sirthenea atra	Serra do Caraça	-20.113085	-43.497462	Brazil (Willemse 1985)
75	Sirthenea atra	Cerro Saslaya	13.733333	-85.016667	Nicaragua (MNHN)
76	Sirthenea atrocyanea	Antongil Bay	-15.467413	49.897814	Madagascar (HNHM)
77	Sirthenea bequaerti	Bamanya	0.010419	18.314070	Democratic Republic of the Congo (MRAC)
78	Sirthenea bequaerti	Flandria	-0.377088	19.078400	Democratic Republic of the Congo (MRAC)
79	Sirthenea bequaerti	Mutsora, Virunga National Park	0.316682	29.750019	Democratic Republic of the Congo (MRAC)
80	Sirthenea caiana	Tam dao	21.52302	105.653037	Vietnam (NMPC)
81	Sirthenea caiana	Bac Giang	21.583331	106.500025	Vietnam (TLMF)
82	Sirthenea collarti	Abong-Mbang	3.98739	13.182464	Cameroon (MNHN)
83	Sirthenea collarti	Feshi	-6.116185	18.157331	Democratic Republic of the Congo (MRAC)
84	Sirthenea collarti	Ikela	-1.055915	23.364437	Democratic Republic of the Congo (MRAC)
85	Sirthenea collarti	Mayidi	-5.188056	15.157524	Democratic Republic of the Congo (MRAC)
86	Sirthenea collarti	Mayumbe	2.499069	27.614883	Democratic Republic of the Congo (MRAC)
87	Sirthenea dimidiata	Emeishan, Leshan, Sichuan	29.517590	103.351128	China (USNM)
88	Sirthenea dimidiata	Chia-hsien	23.070533	120.593895	Taiwan (HNHM)
89	Sirthenea dimidiata	Kuan-tzu Ling	23.34921	120.49974	Taiwan (HNHM)
90	Sirthenea dimidiata	Yangmingshan National Park	25.172529	121.513729	Taiwan (USNM)
91	Sirthenea dubia	Loreto	-27.314777	-55.52963	Argentina (Willemse 1985)
92	Sirthenea dubia	Fortuna	8.749726	-82.249793	Panama (Willemse 1985)
93	Sirthenea dubia	Estancia Primera	-25.673092	-56.324086	Paraguay (Willemse 1985)
94	Sirthenea ferdinandi	Salta	-24.787202	-65.389867	Argentina (Willemse 1985)
95	Sirthenea ferdinandi	Villa Padre Monti	-26.505123	-64.993597	Argentina (Willemse 1985)
96	Sirthenea flaviceps	Antongil Bay	-15.490904	49.65354	Madagascar (HNHM)
97	Sirthenea flaviceps	Moramango	-18.952239	48.219459	Madagascar (HNHM)
98	Sirthenea flaviceps	Ambatosoratra	-17.560881	48.624197	Madagascar (MNHN)
99	Sirthenea flaviceps	Ambinanitelo	-15.289825	49.554647	Madagascar (MNHN)
100	Sirthenea flaviceps	Ambodivoangy	-15.424517	49.848424	Madagascar (MNHN)
101	Sirthenea flaviceps	Ambohitantely	-18.665101	47.32166	Madagascar (MNHN)
102	Sirthenea flaviceps	Amboromalandy	-16.120275	46.779633	Madagascar (MNHN)
103	Sirthenea flaviceps	Ankarafantsika	-16.059526	47.157716	Madagascar (MNHN)
104	Sirthenea flaviceps	Bekily	-23.603633	46.015803	Madagascar (MNHN)
105	Sirthenea flaviceps	Fampanambo	-15.37464	49.625798	Madagascar (MNHN)
106	Sirthenea flaviceps	Ivontaka	-16.302223	49.814322	Madagascar (MNHN)
107	Sirthenea flaviceps	Lambomakandro	-22.697169	44.701415	Madagascar (MNHN)
108	Sirthenea flaviceps	Mananjary	-21.229102	48.334215	Madagascar (MNHN)
109	Sirthenea flaviceps	Mont Antampone	-15.968199	49.217278	Madagascar (MNHN)
110	Sirthenea flaviceps	Near Vohitrandriana	-20.816267	47.404706	Madagascar (MNHN)
111	Sirthenea flaviceps	Soanierana Ivongo	-16.927297	49.584192	Madagascar (MNHN)
112	Sirthenea flaviceps	Tamatave	-18.140958	49.352589	Madagascar (MNHN)
113	Sirthenea flaviceps	Tôlanaro	-25.020479	46.967661	Madagascar (MNHN)
114	Sirthenea flaviceps	Tsaramandroso	-16.367374	47.041728	Madagascar (MNHN)
115	Sirthenea flaviceps	Antananarivo	-18.885985	47.495928	Madagascar (ZMHB)
116	Sirthenea flavipes	Arghandab	31.626159	65.642748	Afghanistan (NMPC)
117	Sirthenea flavipes	Shah Wali Kot	31.890132	65.954368	Afghanistan (NMPC)
118	Sirthenea flavipes	Deara, Khulna	22.830926	89.565013	Bangladesh (ZJC)
119	Sirthenea flavipes	Pailin	12.845471	102.610959	Cambodia (NMPC)
120	Sirthenea flavipes	Jinggangshan, Ji'an, Jiangxi	26.591643	114.266677	China (NMPC)
121	Sirthenea flavipes	Renhua Xian, Shaoguan Shi, Guangdong Sheng	25.039979	113.749991	China (NMPC)
122	Sirthenea flavipes	Chengwu, Heze, Shandong	35.045058	116.054754	China (SMF)
123	Sirthenea flavipes	Kiukiang	29.68164	116.018879	China (ZMHB)
124	Sirthenea flavipes	Shanghai	31.229243	121.467476	China (ZMUC and USNM)
125	Sirthenea flavipes	Hong Kong	22.271623	114.141376	Hong Kong (BMNH)
126	Sirthenea flavipes	Medical Garha, Jabalpur, Madhya Pradesh	23.149862	79.894300	India (BMNH)
127	Sirthenea flavipes	Upper Shillong Forest, Law Sohtun, Shillong, Meghalaya	25.563633	91.858270	India (TLMF)
128	Sirthenea flavipes	West Garo Hills, Meghalaya	25.627512	90.145800	India (NMW)
129	Sirthenea flavipes	West Jaintia Hills, Meghalaya	25.449682	92.188199	India (NMW)
130	Sirthenea flavipes	Ranchi, Jharkhand	23.342704	85.309437	India (MMBC)
131	Sirthenea flavipes	Trichinopoli	10.807970	78.638952	India (MNHN)
132	Sirthenea flavipes	Darugiri, East Garo Hills, Meghalaya	25.604785	90.766722	India (NHMB)
133	Sirthenea flavipes	Balphakram, South Garo Hills, Meghalaya	25.183309	90.849957	India (ZJC)
134	Sirthenea flavipes	Havelock Island	11.983370	92.966581	India (ZJC)
135	Sirthenea flavipes	Mulshi Kh., Maharashtra	18.501728	73.519556	India (ZJC)
136	Sirthenea flavipes	Jakarta	-6.234589	106.766327	Indonesia (MNHN)
137	Sirthenea flavipes	Lohaban	0.804679	109.029776	Indonesia (MNHN)
138	Sirthenea flavipes	Palabuan	-6.742584	108.11963	Indonesia (MNHN)
139	Sirthenea flavipes	Kutacane	3.499209	97.789397	Indonesia (NHRS)
140	Sirthenea flavipes	Pa Kemut, Krayan, Nunukan Regency, East Kalimantan	3.931963	115.702684	Indonesia (NHRS)
141	Sirthenea flavipes	Api Api, Waru, North Penajam Paser Regency, East Kalimantan	-1.27381	116.351806	Indonesia (NMPC)
142	Sirthenea flavipes	Bedugul	-8.280847	115.152851	Indonesia (NMW)
143	Sirthenea flavipes	Indragiri Hilir	0.139046	103.726673	Indonesia (NMW)
144	Sirthenea flavipes	Saliguma	-1.400961	99.06671	Indonesia (NMW)
145	Sirthenea flavipes	Taman Nasional Siberut	-1.406742	99.104980	Indonesia (NMW)
146	Sirthenea flavipes	South Malalak	-0.433886	100.261284	Indonesia (ZJC)
147	Sirthenea flavipes	Ruteng, Watu, Langke Rembong, Kab. Manggarai, Nusa Tenggara Tim.	-8.622816	120.479218	Indonesia (ZMAN)
148	Sirthenea flavipes	Pakantan	0.566559	99.901292	Indonesia (ZMHB)
149	Sirthenea flavipes	Sampit	-1.826811	109.962709	Indonesia (ZMHB)
150	Sirthenea flavipes	Ghasem Adab, Sistan Va Baluchestan	27.183882	60.340777	Iran (NMPC)
151	Sirthenea flavipes	Sarbaz, Sistan Va Baluchestan	26.733338	61.066656	Iran (NMPC)
152	Sirthenea flavipes	Aomori	40.794741	140.706446	Japan (MNHN)
153	Sirthenea flavipes	Hirosaki	40.604765	140.465684	Japan (MNHN)
154	Sirthenea flavipes	Shimoidaimachi, Matsuyama, Ehime Prefecture	33.874642	132.813969	Japan (NMPC)
155	Sirthenea flavipes	Heianza, Okinawa	26.348039	127.951332	Japan (USNM)
156	Sirthenea flavipes	Tonoshiro, Ishigaki-shi, Okinawa-ken	24.410738	124.174360	Japan (ZJC)
157	Sirthenea flavipes	Bolikhamsai Province	18.269375	103.177911	Laos (MMBC)
158	Sirthenea flavipes	Luang Prabang Province	19.529732	102.089675	Laos (MMBC)
159	Sirthenea flavipes	Phou Khao Khouay National Bio-Diversity Conservation Area, Vientiane	18.206108	103.030055	Laos (MMBC)
160	Sirthenea flavipes	Vang-Vieng	18.925591	102.435919	Laos (MMBC)
161	Sirthenea flavipes	Vientian	18.002346	102.527211	Laos (MNHN)
162	Sirthenea flavipes	Lak Kham Mai	21.127299	101.349916	Laos (NMW)
163	Sirthenea flavipes	Phou Hi Poun National Bio-Diversity Conservation Area, Khammouane	18.116641	104.483355	Laos (NMW)
164	Sirthenea flavipes	Sipitang, Sabah	5.028456	115.543215	Malaysia (NHRS)
165	Sirthenea flavipes	Kapit	1.901237	113.633398	Malaysia (NMPC)
166	Sirthenea flavipes	Mukah	2.5321	112.318000	Malaysia (NMPC)
167	Sirthenea flavipes	Beleh	1.889649	113.453894	Malaysia (NMW)
168	Sirthenea flavipes	Kampung Jemampung	3.530362	102.010285	Malaysia (NMW)
169	Sirthenea flavipes	Endau Rompin National Park, Labis, Johor	2.616973	103.336989	Malaysia (ZJC)
170	Sirthenea flavipes	Hopin	24.989063	96.513448	Myanmar (Burma) (BMNH)
171	Sirthenea flavipes	Set Yon Su Quarter, Sittwe	20.152173	92.882971	Myanmar (Burma) (USNM)
172	Sirthenea flavipes	Falam	23.096673	94.015721	Myanmar (Burma) (ZJC)
173	Sirthenea flavipes	Hlegu	17.086631	96.221802	Myanmar (Burma) (ZJC)
174	Sirthenea flavipes	Kathmandu	27.705894	85.354091	Nepal (NHMB)
175	Sirthenea flavipes	Kathmandu, Bagmati, Gorkhana Park	27.727768	85.396251	Nepal (NMEG)
176	Sirthenea flavipes	Nepalganj	28.098025	81.677242	Nepal (NMEG)
177	Sirthenea flavipes	Sauraha	27.580924	84.491334	Nepal (NMEG)
178	Sirthenea flavipes	Sauraha	27.5833	84.499807	Nepal (NMEG)
179	Sirthenea flavipes	Chitwan	27.569855	84.485489	Nepal (NMPC)
180	Sirthenea flavipes	Jhuwani	27.59276	84.525893	Nepal (NMPC)
181	Sirthenea flavipes	Meghauli	27.57632	84.211686	Nepal (NMPC)
182	Sirthenea flavipes	Rapti Valley, Jhavani	27.593840	84.574596	Nepal (NMPC)
183	Sirthenea flavipes	Nasirabad	27.384511	67.911639	Pakistan (MMBC)
184	Sirthenea flavipes	Bontoc, Mountain Province	17.034126	121.029363	Philippines (MMBC)
185	Sirthenea flavipes	Bay Laguna	14.170014	121.272575	Philippines (USNM)
186	Sirthenea flavipes	Molino I, Bacoor City, Cavite	14.41933	120.972056	Philippines (USNM)
187	Sirthenea flavipes	Maha Iluppallama	8.114154	80.470665	Sri Lanka / Ceylon (BMNH)
188	Sirthenea flavipes	Madana	7.163685	81.605991	Sri Lanka / Ceylon (NMNH)
189	Sirthenea flavipes	Inamalawa	7.921867	80.675995	Sri Lanka / Ceylon (NMPC)
190	Sirthenea flavipes	Ratnapura	6.695425	80.385625	Sri Lanka / Ceylon (NMW)
191	Sirthenea flavipes	Galle	6.247728	80.337260	Sri Lanka / Ceylon (USNM)
192	Sirthenea flavipes	Kalutara	6.503911	80.163762	Sri Lanka / Ceylon (USNM)
193	Sirthenea flavipes	Labugama Kalatuwawa Forest Reserve, Labugama	6.848501	80.196725	Sri Lanka / Ceylon (USNM)
194	Sirthenea flavipes	Palatupana	6.239999	81.362358	Sri Lanka / Ceylon (USNM)
195	Sirthenea flavipes	Peradeniya	7.277832	80.602507	Sri Lanka / Ceylon (USNM)
196	Sirthenea flavipes	Polonnaruwa	7.932649	81.004918	Sri Lanka / Ceylon (USNM)
197	Sirthenea flavipes	Seela Samahitha Yogasramaya, Seelogama, Belihuloya	6.714596	80.768893	Sri Lanka / Ceylon (USNM)
198	Sirthenea flavipes	Udawalawe National Park, Sevanagala, Monaragala, Uva Province	6.427869	80.971477	Sri Lanka / Ceylon (USNM)
199	Sirthenea flavipes	Udawatta Kele Sanctuary, Buwelikada, Kandy	7.298427	80.641248	Sri Lanka / Ceylon (USNM)
200	Sirthenea flavipes	Dambula	7.913092	80.680778	Sri Lanka / Ceylon (ZJC)
201	Sirthenea flavipes	Kotapola	6.282966	80.550332	Sri Lanka / Ceylon (ZJC)
202	Sirthenea flavipes	Phato, Phato District, Chumphon	9.800299	98.782598	Thailand (NMPC and ZJC)
203	Sirthenea flavipes	Ban Khao Khiao	15.664941	99.347084	Thailand (NMW)
204	Sirthenea flavipes	Bao Lac	11.454116	107.721362	Thailand (NMW)
205	Sirthenea flavipes	Hoà Bình	20.832663	105.326307	Vietnam (MNHN)
206	Sirthenea flavipes	Lo Ku	14.166703	108.499897	Vietnam (NMW)
207	Sirthenea flavipes	Sapa (Lao Cai)	22.333365	103.833299	Vietnam (NMW)
208	Sirthenea flavipes	Cam Lộc, Khánh Hoà	11.930599	109.136563	Vietnam (USNM)
209	Sirthenea flavipes	Long Đức, Long Thành, Đồng Nai	10.800005	106.958826	Vietnam (USNM)
210	Sirthenea flavipes	Hanoi	21.025046	105.781277	Vietnam (ZMHB)
211	Sirthenea fulvipennis	Melbourne	-37.732049	145.185306	Australia (Walker 1873)
212	Sirthenea sp.	Pedong	27.151536	88.617243	India (MNHN)
213	Sirthenea koreana	Anseong	37.011412	127.281126	South Korea (Lee and Kerzhner 1996)
214	Sirthenea koreana	Cheonan	36.814978	127.118193	South Korea (Lee and Kerzhner 1996)
215	Sirthenea koreana	Cheongpyeong	37.963536	127.824529	South Korea (Lee and Kerzhner 1996)
216	Sirthenea koreana	Chilgok	36.002903	128.402231	South Korea (Lee and Kerzhner 1996)
217	Sirthenea koreana	Chukdong-myeon	35.105643	128.086869	South Korea (Lee and Kerzhner 1996)
218	Sirthenea koreana	Daejeon	36.342034	127.361784	South Korea (Lee and Kerzhner 1996)
219	Sirthenea koreana	Goheung	34.614915	127.280944	South Korea (Lee and Kerzhner 1996)
220	Sirthenea koreana	Goyang	37.66096	126.84479	South Korea (Lee and Kerzhner 1996)
221	Sirthenea koreana	Gujeuk	36.434728	127.376768	South Korea (Lee and Kerzhner 1996)
222	Sirthenea koreana	Gwacheon	37.435701	126.986701	South Korea (Lee and Kerzhner 1996)
223	Sirthenea koreana	Gwangmyeong	37.468131	126.859857	South Korea (Lee and Kerzhner 1996)
224	Sirthenea koreana	Hamyang-gun	35.443772	127.698734	South Korea (Lee and Kerzhner 1996)
225	Sirthenea koreana	Hoseong	35.860929	127.146276	South Korea (Lee and Kerzhner 1996)
226	Sirthenea koreana	Jinyang	35.172997	128.035032	South Korea (Lee and Kerzhner 1996)
227	Sirthenea koreana	Mt. Gwanak	37.44437	126.961673	South Korea (Lee and Kerzhner 1996)
228	Sirthenea koreana	Mt. Gyeryong	36.340243	127.202021	South Korea (Lee and Kerzhner 1996)
229	Sirthenea koreana	Mt. Jirisan	35.332282	127.617506	South Korea (Lee and Kerzhner 1996)
230	Sirthenea koreana	Mt. Suri	37.366985	126.903437	South Korea (Lee and Kerzhner 1996)
231	Sirthenea koreana	Mt. Tohamsan	35.757231	129.370964	South Korea (Lee and Kerzhner 1996)
232	Sirthenea koreana	Muan	34.987007	126.47958	South Korea (Lee and Kerzhner 1996)
233	Sirthenea koreana	Noeun-myeon	37.051079	127.750554	South Korea (Lee and Kerzhner 1996)
234	Sirthenea koreana	Nonsan	36.189749	127.107034	South Korea (Lee and Kerzhner 1996)
235	Sirthenea koreana	Okcheon-ri	35.520576	128.558994	South Korea (Lee and Kerzhner 1996)
236	Sirthenea koreana	Sannae-ri	36.048274	126.727232	South Korea (Lee and Kerzhner 1996)
237	Sirthenea koreana	Seoha	35.648802	127.704902	South Korea (Lee and Kerzhner 1996)
238	Sirthenea koreana	Sinchon-ri	35.519542	128.473946	South Korea (Lee and Kerzhner 1996)
239	Sirthenea koreana	Sinpung-ri	35.194636	128.002724	South Korea (Lee and Kerzhner 1996)
240	Sirthenea koreana	Suwŏn	37.278987	127.010618	South Korea (Lee and Kerzhner 1996)
241	Sirthenea koreana	Taegu	35.819657	128.581831	South Korea (Lee and Kerzhner 1996)
242	Sirthenea koreana	Uijeongbu	37.737887	127.032003	South Korea (Lee and Kerzhner 1996)
243	Sirthenea koreana	Wangbangsan	37.894143	127.16359	South Korea (Lee and Kerzhner 1996)
244	Sirthenea koreana	Wolseong-dong, Kyongju	35.835855	129.214836	South Korea (Lee and Kerzhner 1996)
245	Sirthenea koreana	Yecheon	36.765292	126.441584	South Korea (Lee and Kerzhner 1996)
246	Sirthenea koreana	Yuseong	36.366128	127.349781	South Korea (Lee and Kerzhner 1996)
247	Sirthenea laevicollis	Kuranda	-16.824109	145.602899	Australia (NMW)
248	Sirthenea leontovitchi	Bambesa	3.446424	25.688739	Democratic Republic of the Congo (MRAC)
249	Sirthenea leontovitchi	Flandria	-0.377088	19.078400	Democratic Republic of the Congo (MRAC)
250	Sirthenea leontovitchi	Niarembe	2.252409	31.115689	Democratic Republic of the Congo (MRAC)
251	Sirthenea sp.	Tshibalaka	-8.584013	23.013865	Democratic Republic of the Congo (MRAC)
252	Sirthenea melanota	Mt. Nanwutai, Chang’an	33.950213	108.966347	China (Cai and Lu 1990)
253	Sirthenea nigra	Mt. Phu Phan	20.199702	104.01623	Laos (MMBC)
254	Sirthenea nigra	Endau Rompin National Park, Labis, Johor	2.407743	103.254483	Malaysia (TLMF)
255	Sirthenea nigra	Đèo Pha Đin	21.566739	103.526849	Vietnam (Cai and Tomokuni 2004)
256	Sirthenea nigronitens	Rattan Camp	-3.762342	138.843312	Indonesia (RMNH)
257	Sirthenea nitida	Xinzhai Dipeng / Pinghe	21.270679	101.516415	China (CAU)
258	Sirthenea nitida	Ban Song Cha	20.553322	102.23014	Laos (Chłond 2008; MMBC)
259	Sirthenea nitida	Thong Khan	19.579584	101.963207	Laos (Chłond 2008; MMBC)
260	Sirthenea obscura	New South Wales, Blue Mountains	-33.72446	150.45838	Australia (OZCAM)
261	Sirthenea obscura	Adelaide	-34.953493	138.677067	Australia (Walker 1873)
262	Sirthenea obscura	Sidney	-33.748948	151.092978	Australia (Walker 1873)
263	Sirthenea ocularis	Piracicaba	-22.737873	-47.688074	Brazil (Willemse 1985)
264	Sirthenea ocularis	São Paulo	-23.448286	-46.637335	Brazil (Willemse 1985)
265	Sirthenea pedestris	Loreto	-27.314777	-55.52963	Argentina (Willemse 1985)
266	Sirthenea pedestris	San Ignacio	-27.253943	-55.543664	Argentina (Willemse 1985)
267	Sirthenea pedestris	Cosmópolis	-22.647443	-47.180638	Brazil (USNM)
268	Sirthenea pedestris	Minas Gerais	-16.003918	-41.293505	Brazil (USNM)
269	Sirthenea pedestris	Araruama, Juturnaíba	-22.639283	-42.297946	Brazil (Willemse 1985)
270	Sirthenea pedestris	Barueri	-23.492729	-46.908578	Brazil (Willemse 1985)
271	Sirthenea pedestris	Campinas	-22.918595	-47.127149	Brazil (Willemse 1985)
272	Sirthenea pedestris	Campo Grande	-20.457253	-54.724474	Brazil (Willemse 1985)
273	Sirthenea pedestris	Corupá	-26.425233	-49.246477	Brazil (Willemse 1985)
274	Sirthenea pedestris	Encruzilhada	-15.530727	-40.915664	Brazil (Willemse 1985)
275	Sirthenea pedestris	Jacareacanga	-6.208565	-57.760034	Brazil (Willemse 1985)
276	Sirthenea pedestris	Linhares	-19.403459	-40.083032	Brazil (Willemse 1985)
277	Sirthenea pedestris	Manaus	-3.093893	-59.968042	Brazil (Willemse 1985)
278	Sirthenea pedestris	Nova Teutonia	-27.164958	-52.417299	Brazil (Willemse 1985)
279	Sirthenea pedestris	Pedra Azul	-16.001843	-41.28341	Brazil (Willemse 1985)
280	Sirthenea pedestris	Piracicaba	-22.737873	-47.688074	Brazil (Willemse 1985)
281	Sirthenea pedestris	Rio de Janeiro	-22.935314	-43.217432	Brazil (Willemse 1985)
282	Sirthenea pedestris	São João do Rio Vermelho	-27.490609	-48.422377	Brazil (Willemse 1985)
283	Sirthenea pedestris	São Paulo	-23.448286	-46.637335	Brazil (Willemse 1985)
284	Sirthenea pedestris	São Paulo de Olivença	-3.472727	-68.956296	Brazil (Willemse 1985)
285	Sirthenea pedestris	Saracuruna, Duque de Caxias	-22.682351	-43.23719	Brazil (Willemse 1985)
286	Sirthenea pedestris	Serra dos Órgãos	-22.40234	-42.844452	Brazil (Willemse 1985)
287	Sirthenea pedestris	Valinhos	-22.97489	-46.976963	Brazil (Willemse 1985)
288	Sirthenea pedestris	Limoncocha	-0.411125	-76.626853	Ecuador (Willemse 1985)
289	Sirthenea pedestris	Saint-Georges-de-l'Oyapock	3.799683	-52.106273	French Guiana (Willemse 1985)
290	Sirthenea pedestris	Caaguazú	-25.448617	-56.011716	Paraguay (USNM)
291	Sirthenea pedestris	Estancia Primera	-25.673092	-56.324086	Paraguay (Willemse 1985)
292	Sirthenea pedestris	Tingo María	-9.295888	-75.989066	Peru (Willemse 1985)
293	Sirthenea pedestris	Paramaribo	5.864671	-55.203753	Suriname (Willemse 1985)
294	Sirthenea pedestris	Cerro Largo	-32.558706	-54.028909	Uruguay (Willemse 1985)
295	Sirthenea pedestris	Sierra de Vaz	-32.604242	-54.131466	Uruguay (Willemse 1985)
296	Sirthenea pedestris	Jusepín	9.753724	-63.472359	Venezuela (Willemse 1985)
297	Sirthenea pedestris	Rio Morichal	9.122521	-63.802739	Venezuela (Willemse 1985)
298	Sirthenea pedestris	Valencia	10.193889	-68.039804	Venezuela (Willemse 1985)
299	Sirthenea pedestris	Villa del Rosario	10.336705	-72.343783	Venezuela (Willemse 1985)
300	Sirthenea peruviana	Cochabamba	-17.412768	-66.122983	Bolivia (Willemse 1985)
301	Sirthenea peruviana	Rio Cristal Mayu	-17.007668	-65.642754	Bolivia (Willemse 1985)
302	Sirthenea peruviana	Belém	-1.438629	-48.431304	Brazil (Willemse 1985)
303	Sirthenea peruviana	Jataí	-17.865503	-51.74145	Brazil (Willemse 1985)
304	Sirthenea peruviana	Limoncocha National Biological Reserve, Sucumbios	-0.410301	-76.627095	Ecuador (USNM)
305	Sirthenea peruviana	Puyo	-1.495058	-78.007290	Ecuador (USNM)
306	Sirthenea peruviana	Tena	-0.998718	-77.819093	Ecuador (USNM)
307	Sirthenea peruviana	Cumbaratza	-3.99197	-78.86875	Ecuador (Willemse 1985)
308	Sirthenea peruviana	Guayzimi	-4.05169	-78.69833	Ecuador (Willemse 1985)
309	Sirthenea peruviana	Libertad	-2.934383	-79.688351	Ecuador (Willemse 1985)
310	Sirthenea peruviana	Cucharas, Leoncio Prado Province	-9.300618	-75.986254	Peru (USNM)
311	Sirthenea peruviana	Cusco	-13.517468	-71.945924	Peru (USNM)
312	Sirthenea peruviana	Reserva Nacional Allpahuayo-Mishana, Loreto	-3.881584	-73.492965	Peru (USNM)
313	Sirthenea peruviana	Puerto Bermudez	-10.291253	-74.935192	Peru (Willemse 1985)
314	Sirthenea peruviana	Quince Mil	-13.220687	-70.746768	Peru (Willemse 1985)
315	Sirthenea peruviana	Tingo María	-9.295888	-75.989066	Peru (Willemse 1985)
316	Sirthenea peruviana	Berlijn	5.936547	-55.001326	Suriname (Willemse 1985)
317	Sirthenea peruviana	Morgenstond	5.859233	-55.120925	Suriname (Willemse 1985)
318	Sirthenea picescens	Nossi-Bè	-13.294121	48.270725	Madagascar (HNHM)
319	Sirthenea picescens	Perinet	-18.925997	48.41477	Madagascar (MNHN)
320	Sirthenea plagiata	Panambí	-27.722949	-54.923383	Argentina (Willemse 1985)
321	Sirthenea plagiata	Corupá	-26.425233	-49.246477	Brazil (Willemse 1985)
322	Sirthenea plagiata	Divisa	-15.550625	-41.019947	Brazil (Willemse 1985)
323	Sirthenea plagiata	Pedra Azul	-16.001843	-41.28341	Brazil (Willemse 1985)
324	Sirthenea plagiata	Piracicaba	-22.737873	-47.688074	Brazil (Willemse 1985)
325	Sirthenea plagiata	Santa Teresa	-19.938385	-40.599945	Brazil (Willemse 1985)
326	Sirthenea plagiata	Rivière Lunier	2.517960	-50.844400	French Guiana (Willemse 1985)
327	Sirthenea rapax	Boma	-5.848619	13.070033	Democratic Republic of the Congo (MRAC)
328	Sirthenea rapax	Libreville	0.383231	9.521012	Gabonese Republic (BMNH)
329	Sirthenea rapax	Kumasi	6.916799	-1.650145	Ghana (HNHM)
330	Sirthenea rapax	Kwadaso	6.688435	-1.653364	Ghana (HNHM)
331	Sirthenea rapax	Suakoko	6.991168	-9.587595	Liberia (USNM)
332	Sirthenea rapax	Ibadan	7.391621	3.857224	Nigeria (BMNH)
333	Sirthenea rapax	Lagos	6.452458	3.420668	Nigeria (BMNH)
334	Sirthenea rapax	Obudu	6.66124	9.152634	Nigeria (BMNH)
335	Sirthenea rapax	Samaru	11.167455	7.632222	Nigeria (BMNH)
336	Sirthenea rapax	Olokemedji Nature Reserve, Oyo	7.398718	3.533203	Nigeria (USNM)
337	Sirthenea sp.	Quoin hill, Tawau	4.415046	118.020025	Malaysia (BMNH)
338	Sirthenea sobria	Moreton Bay	-27.158383	153.0254	Australia (Walker 1873)
339	Sirthenea sp.	Ningqiang	32.831259	106.260414	China (RMNH)
340	Sirthenea sp.	Menglian	22.338803	99.571145	China (KIZ)
341	Sirthenea sp.	Kafakumba	-9.677474	23.763025	Democratic Republic of the Congo (RMNH)
342	Sirthenea sp.	Mbandaka	0.03237	18.25846	Democratic Republic of the Congo (RMNH)
343	Sirthenea sp.	Coimbatore	10.984088	76.950881	India (RMNH)
344	Sirthenea sp.	Karaikal	10.924509	79.82421	India (RMNH)
345	Sirthenea sp.	Bukittinggi	-0.301208	100.363822	Indonesia (RMNH)
346	Sirthenea sp.	Dongi Dongi / Namo, Sigi	-1.372526	119.997917	Indonesia (RMNH)
347	Sirthenea sp.	Kuala Simpang	1.901781	99.71225	Indonesia (RMNH)
348	Sirthenea sp.	Lubuk Sikaping	0.127641	100.180227	Indonesia (RMNH)
349	Sirthenea sp.	Malang	-7.925318	112.613625	Indonesia (RMNH)
350	Sirthenea sp.	Marena	-1.545526	120.02489	Indonesia (RMNH)
351	Sirthenea sp.	Mt. Slamet	-7.228293	109.234436	Indonesia (RMNH)
352	Sirthenea sp.	Semarang	-7.024047	110.398134	Indonesia (RMNH)
353	Sirthenea sp.	Taman Nasional Gunung Ciremai	-6.857215	108.423436	Indonesia (RMNH)
354	Sirthenea sp.	Tanjung Morawa	3.540282	98.77271	Indonesia (RMNH)
355	Sirthenea sp.	Ehania	5.282998	-3.065982	Ivory Coast (USNM)
356	Sirthenea sp.	Jackson Town	6.24954	-8.283418	Liberia (RMNH)
357	Sirthenea sp.	Ambahoabe	-16.766926	49.2637	Madagascar (RMNH)
358	Sirthenea sp.	Maroantsetra	-15.430376	49.730158	Madagascar (RMNH)
359	Sirthenea sp.	Mananara	-16.168392	49.770291	Madagascar (MNHN)
360	Sirthenea sp.	Keningau, Sabah	5.019898	116.269794	Malaysia (RMNH)
361	Sirthenea sp.	Kota Kinabalu	5.973808	116.121646	Malaysia (RMNH)
362	Sirthenea sp.	Lawas, Sarawak	4.259315	115.400392	Malaysia (RMNH)
363	Sirthenea sp.	Sabah, Kg. Sapulut	4.419343	116.290038	Malaysia (RMNH)
364	Sirthenea sp.	Sarawak, Trail Pa Lungan	3.529679	115.349908	Malaysia (RMNH)
365	Sirthenea sp.	Horqueta	-23.341997	-57.040221	Paraguay (USNM)
366	Sirthenea sp.	Berlijn	5.950696	-55.046064	Suriname (RMNH)
367	Sirthenea sp.	Mapane Kreek	5.468573	-54.687529	Suriname (RMNH)
368	Sirthenea sp.	Wageningen	5.764597	-56.680979	Suriname (RMNH)
369	Sirthenea stria	Concordia	-31.395886	-58.035917	Argentina (Willemse 1985)
370	Sirthenea stria	Dos de Mayo	-27.02255	-54.67171	Argentina (Willemse 1985)
371	Sirthenea stria	Embalse	-32.18267	-64.414762	Argentina (Willemse 1985)
372	Sirthenea stria	Gran Guardia	-25.868223	-58.88181	Argentina (Willemse 1985)
373	Sirthenea stria	Panambí	-27.722949	-54.923383	Argentina (Willemse 1985)
374	Sirthenea stria	Pedregal	-32.958091	-68.687234	Argentina (Willemse 1985)
375	Sirthenea stria	Pronunciamiento	-32.339654	-58.442184	Argentina (Willemse 1985)
376	Sirthenea stria	Río Dulce	-25.91909	-63.550552	Argentina (Willemse 1985)
377	Sirthenea stria	Río Salado	-29.02878	-62.627308	Argentina (Willemse 1985)
378	Sirthenea stria	Salto Grande	-31.204795	-57.934869	Argentina (Willemse 1985)
379	Sirthenea stria	Santa Ana	-27.368523	-55.571065	Argentina (Willemse 1985)
380	Sirthenea stria	Villa Ana	-28.484383	-59.610386	Argentina (Willemse 1985)
381	Sirthenea stria	Villa Dominico	-34.692228	-58.328784	Argentina (Willemse 1985)
382	Sirthenea stria	Punta Gorda	16.098021	-88.821294	Belize (Willemse 1985)
383	Sirthenea stria	Toledo/Columbia forests	16.312891	-89.091682	Belize (Willemse 1985)
384	Sirthenea stria	Linhares	-19.165095	-40.017032	Brazil (USNM)
385	Sirthenea stria	Ananindeua	-1.365302	-48.386923	Brazil (Willemse 1985)
386	Sirthenea stria	Barueri	-23.492729	-46.908578	Brazil (Willemse 1985)
387	Sirthenea stria	Campinas	-22.918595	-47.127149	Brazil (Willemse 1985)
388	Sirthenea stria	Campos	-21.752947	-41.352081	Brazil (Willemse 1985)
389	Sirthenea stria	Conceição da Barra	-18.584313	-39.737087	Brazil (Willemse 1985)
390	Sirthenea stria	Conceição de Macabu	-22.087714	-41.871561	Brazil (Willemse 1985)
391	Sirthenea stria	Corupá	-26.425233	-49.246477	Brazil (Willemse 1985)
392	Sirthenea stria	Duque de Caxias	-22.740969	-43.297623	Brazil (Willemse 1985)
393	Sirthenea stria	Encruzilhada	-15.531069	-40.915556	Brazil (Willemse 1985)
394	Sirthenea stria	Imbariê	-22.626196	-43.242573	Brazil (Willemse 1985)
395	Sirthenea stria	Independência	-5.389412	-40.312103	Brazil (Willemse 1985)
396	Sirthenea stria	Itaguaí	-22.853004	-43.796553	Brazil (Willemse 1985)
397	Sirthenea stria	Jaboticabal	-21.248921	-48.31824	Brazil (Willemse 1985)
398	Sirthenea stria	Jacarepaguá	-22.979511	-43.426105	Brazil (Willemse 1985)
399	Sirthenea stria	Jaraguá do Sul	-26.475178	-49.067669	Brazil (Willemse 1985)
400	Sirthenea stria	Lagoa Santa	-19.669532	-43.86656	Brazil (Willemse 1985)
401	Sirthenea stria	Leopoldina	-21.530113	-42.632198	Brazil (Willemse 1985)
402	Sirthenea stria	Linhares	-19.403459	-40.083032	Brazil (Willemse 1985)
403	Sirthenea stria	Manaus	-3.093893	-59.968042	Brazil (Willemse 1985)
404	Sirthenea stria	Mateus Barra Seca	-19.101077	-39.733076	Brazil (Willemse 1985)
405	Sirthenea stria	Nova Teutonia	-27.164958	-52.417299	Brazil (Willemse 1985)
406	Sirthenea stria	Óbidos	-1.897517	-55.524513	Brazil (Willemse 1985)
407	Sirthenea stria	Pedra Azul	-16.001843	-41.28341	Brazil (Willemse 1985)
408	Sirthenea stria	Pelotas	-31.724559	-52.321532	Brazil (Willemse 1985)
409	Sirthenea stria	Piracicaba	-22.737873	-47.688074	Brazil (Willemse 1985)
410	Sirthenea stria	Refice	-8.024919	-34.93685	Brazil (Willemse 1985)
411	Sirthenea stria	Rio de Janeiro	-22.935314	-43.217432	Brazil (Willemse 1985)
412	Sirthenea stria	Santa Teresa	-19.938385	-40.599945	Brazil (Willemse 1985)
413	Sirthenea stria	Santos	-23.955863	-46.356896	Brazil (Willemse 1985)
414	Sirthenea stria	Sete Lagoas	-19.465257	-44.260085	Brazil (Willemse 1985)
415	Sirthenea stria	Tartarugalzinho	1.495442	-50.906083	Brazil (Willemse 1985)
416	Sirthenea stria	Teresopolis	-22.415421	-42.986568	Brazil (Willemse 1985)
417	Sirthenea stria	Ubatuba	-23.427865	-45.083957	Brazil (Willemse 1985)
418	Sirthenea stria	Vitória	-20.269432	-40.307862	Brazil (Willemse 1985)
419	Sirthenea stria	Bahía Solano	6.221362	-77.406721	Colombia (Willemse 1985)
420	Sirthenea stria	Muzo	5.532483	-74.100105	Colombia (Willemse 1985)
421	Sirthenea stria	San Agustin	1.884961	-76.278312	Colombia (Willemse 1985)
422	Sirthenea stria	Alajuela, San Antonio de los Chiles	10.028465	-84.209078	Costa Rica (USNM)
423	Sirthenea stria	Santo Domingo de los Tsáchilas	-0.533672	-79.466137	Ecuador (USNM)
424	Sirthenea stria	San Carlos	-0.050249	-78.776272	Ecuador (Willemse 1985)
425	Sirthenea stria	Saint-Jean du Maroni	5.402272	-54.082003	French Guiana (Willemse 1985)
426	Sirthenea stria	Sinnamary	5.37006	-52.959397	French Guiana (Willemse 1985)
427	Sirthenea stria	Prise D'Eau	16.19986	-61.633283	Guadeloupe (Willemse 1985)
428	Sirthenea stria	Santa Barbara	14.434922	-91.229836	Guatemala (Willemse 1985)
429	Sirthenea stria	Bartica	6.397873	-58.626823	Guyana (Willemse 1985)
430	Sirthenea stria	Bonacca Island	16.452900	-85.888200	Honduras (Willemse 1985)
431	Sirthenea stria	La Ceiba	15.762601	-86.83543	Honduras (Willemse 1985)
432	Sirthenea stria	Lancetilla	15.734349	-87.460209	Honduras (Willemse 1985)
433	Sirthenea stria	Absalon	14.661319	-61.095929	Martinique (Willemse 1985)
434	Sirthenea stria	Morne Rouge	14.768741	-61.133387	Martinique (Willemse 1985)
435	Sirthenea stria	Catemaco	18.434301	-95.086995	Mexico (Willemse 1985)
436	Sirthenea stria	Apoyo Lagoon	11.905358	-86.052269	Nicaragua (Willemse 1985)
437	Sirthenea stria	León	12.442335	-86.901837	Nicaragua (Willemse 1985)
438	Sirthenea stria	Tipitapa	12.185845	-86.101191	Nicaragua (Willemse 1985)
439	Sirthenea stria	Fort Amador	8.951240	-79.549900	Panama (Willemse 1985)
440	Sirthenea stria	Gatun Lake	9.134046	-79.90169	Panama (Willemse 1985)
441	Sirthenea stria	Lino	8.800007	-82.433685	Panama (Willemse 1985)
442	Sirthenea stria	Madden Dam	9.21146	-79.619327	Panama (Willemse 1985)
443	Sirthenea stria	Portobelo	9.549884	-79.653418	Panama (Willemse 1985)
444	Sirthenea stria	Isla Barro Colorado	9.160441	-79.844586	Panama (Willemse 1985; USNM)
445	Sirthenea stria	Independencia	-25.683987	-56.264625	Paraguay (Willemse 1985)
446	Sirthenea stria	Villarrica	-25.764162	-56.447922	Paraguay (Willemse 1985)
447	Sirthenea stria	Jaén	-5.705526	-78.793208	Peru (Willemse 1985)
448	Sirthenea stria	Saint Lucia	13.936233	-60.986838	Saint Lucia (Willemse 1985)
449	Sirthenea stria	Afobaka	4.999809	-54.983119	Suriname (USNM)
450	Sirthenea stria	Berlijn	5.936547	-55.001326	Suriname (Willemse 1985)
451	Sirthenea stria	Botopassi	4.223158	-55.452889	Suriname (Willemse 1985)
452	Sirthenea stria	Brokopondo	5.021867	-54.99003	Suriname (Willemse 1985)
453	Sirthenea stria	Carolina Kreek	5.394786	-55.159197	Suriname (Willemse 1985)
454	Sirthenea stria	Djoemoe	4.006711	-55.468353	Suriname (Willemse 1985)
455	Sirthenea stria	Domburg	5.68768	-55.094276	Suriname (Willemse 1985)
456	Sirthenea stria	Langamankondre	5.706620	-54.035800	Suriname (Willemse 1985)
457	Sirthenea stria	Mapane Kreek	5.466443	-54.683578	Suriname (Willemse 1985)
458	Sirthenea stria	Matapi	5.004892	-57.288055	Suriname (Willemse 1985)
459	Sirthenea stria	Paramaribo	5.864671	-55.203753	Suriname (Willemse 1985)
460	Sirthenea stria	Republiek	5.499478	-55.201194	Suriname (Willemse 1985)
461	Sirthenea stria	Sarakreek	4.49592	-55.060441	Suriname (Willemse 1985)
462	Sirthenea stria	Tafelberg	3.780471	-56.151657	Suriname (Willemse 1985)
463	Sirthenea stria	Wageningen	5.773604	-56.691084	Suriname (Willemse 1985)
464	Sirthenea stria	Zanderij	5.45848	-55.211237	Suriname (Willemse 1985)
465	Sirthenea stria	Arima	10.650402	-61.290765	Trinidad and Tobago (Willemse 1985)
466	Sirthenea stria	Mayaro Bay	10.223600	-61.019600	Trinidad and Tobago (Willemse 1985)
467	Sirthenea stria	Port of Spain	10.681352	-61.515805	Trinidad and Tobago (Willemse 1985)
468	Sirthenea stria	San Fernando	10.28107	-61.458592	Trinidad and Tobago (Willemse 1985)
469	Sirthenea stria	Baton Rouge	30.334497	-91.080204	United States of America (USNM)
470	Sirthenea stria	Lakehurst	40.010045	-74.313462	United States of America (USNM)
471	Sirthenea stria	Ocala National Forest, Silver Springs	29.18545	-81.991531	United States of America (USNM)
472	Sirthenea stria	Easton	38.749761	-76.034558	United States of America (USNM)
473	Sirthenea stria	Missouri	39.002568	-92.383914	United States of America (USNM)
474	Sirthenea stria	Alachua County	29.731738	-82.439032	United States of America (Willemse 1985)
475	Sirthenea stria	Athens	39.322778	-82.116716	United States of America (Willemse 1985)
476	Sirthenea stria	Atlanta	33.670497	-84.354086	United States of America (Willemse 1985)
477	Sirthenea stria	Baltimore	39.306343	-76.69085	United States of America (Willemse 1985)
478	Sirthenea stria	Benton County	38.354042	-93.353434	United States of America (Willemse 1985)
479	Sirthenea stria	Black Mountain	35.613558	-82.310436	United States of America (Willemse 1985)
480	Sirthenea stria	Blackwater River State Park	30.713356	-86.874093	United States of America (Willemse 1985)
481	Sirthenea stria	Carr Lake	30.652293	-86.805502	United States of America (Willemse 1985)
482	Sirthenea stria	Champaign	40.134332	-88.17044	United States of America (Willemse 1985)
483	Sirthenea stria	Clayton	35.648753	-78.443162	United States of America (Willemse 1985)
484	Sirthenea stria	Clifton	39.796551	-83.828949	United States of America (Willemse 1985)
485	Sirthenea stria	College Station	30.556422	-96.219299	United States of America (Willemse 1985)
486	Sirthenea stria	Edgard	30.02303	-90.582032	United States of America (Willemse 1985)
487	Sirthenea stria	Fort Lauderdale	26.148446	-80.105721	United States of America (Willemse 1985)
488	Sirthenea stria	Gainesville	29.622116	-82.31894	United States of America (Willemse 1985)
489	Sirthenea stria	Grantsburg	38.290021	-86.472212	United States of America (Willemse 1985)
490	Sirthenea stria	Homestead	25.486457	-80.513545	United States of America (Willemse 1985)
491	Sirthenea stria	Kansas City	39.229062	-94.61453	United States of America (Willemse 1985)
492	Sirthenea stria	Lake City	30.201316	-82.621719	United States of America (Willemse 1985)
493	Sirthenea stria	Lake Eaton	29.26113	-81.871752	United States of America (Willemse 1985)
494	Sirthenea stria	Lakeland	28.081977	-81.870661	United States of America (Willemse 1985)
495	Sirthenea stria	Leesburg	28.802639	-81.857343	United States of America (Willemse 1985)
496	Sirthenea stria	Leon County	30.491321	-84.190385	United States of America (Willemse 1985)
497	Sirthenea stria	Levy County	29.321577	-82.829669	United States of America (Willemse 1985)
498	Sirthenea stria	Lochloosa	29.518052	-82.093205	United States of America (Willemse 1985)
499	Sirthenea stria	Lowndes	30.877255	-83.31964	United States of America (Willemse 1985)
500	Sirthenea stria	Monroe	32.505781	-92.093289	United States of America (Willemse 1985)
501	Sirthenea stria	Monticello	30.540105	-83.877679	United States of America (Willemse 1985)
502	Sirthenea stria	Murphy	35.087889	-84.024861	United States of America (Willemse 1985)
503	Sirthenea stria	New Iberia	30.033768	-91.838672	United States of America (Willemse 1985)
504	Sirthenea stria	New Orleans	30.061814	-89.903362	United States of America (Willemse 1985)
505	Sirthenea stria	Oneco	27.449257	-82.553079	United States of America (Willemse 1985)
506	Sirthenea stria	Orlando	28.562286	-81.412911	United States of America (Willemse 1985)
507	Sirthenea stria	Parker Island	27.240818	-81.277127	United States of America (Willemse 1985)
508	Sirthenea stria	Piatt County	40.067103	-88.567586	United States of America (Willemse 1985)
509	Sirthenea stria	Plant City	28.028501	-82.118776	United States of America (Willemse 1985)
510	Sirthenea stria	Pope County	37.396073	-88.622274	United States of America (Willemse 1985)
511	Sirthenea stria	Raleigh	35.845091	-78.735695	United States of America (Willemse 1985)
512	Sirthenea stria	Red Oak	34.960018	-95.075567	United States of America (Willemse 1985)
513	Sirthenea stria	Ruston	32.509726	-92.661102	United States of America (Willemse 1985)
514	Sirthenea stria	Savannah	32.078647	-81.176877	United States of America (Willemse 1985)
515	Sirthenea stria	Sebring	27.496928	-81.41068	United States of America (Willemse 1985)
516	Sirthenea stria	Shelbyville	38.224687	-85.260592	United States of America (Willemse 1985)
517	Sirthenea stria	Sunshine	30.300946	-91.185937	United States of America (Willemse 1985)
518	Sirthenea stria	Titusville	28.503167	-80.822568	United States of America (Willemse 1985)
519	Sirthenea stria	Torreya State Park	30.567767	-84.947902	United States of America (Willemse 1985)
520	Sirthenea stria	Union County	37.5069	-89.28508	United States of America (Willemse 1985)
521	Sirthenea stria	Vernon County	37.823752	-94.381242	United States of America (Willemse 1985)
522	Sirthenea stria	Washtenaw County	42.327966	-83.795843	United States of America (Willemse 1985)
523	Sirthenea stria	Welaka	29.483073	-81.66108	United States of America (Willemse 1985)
524	Sirthenea stria	Westwood	40.989261	-74.022753	United States of America (Willemse 1985)
525	Sirthenea stria	Winter Haven	28.040471	-81.738156	United States of America (Willemse 1985)
526	Sirthenea stria	Winter Park	28.58422	-81.352304	United States of America (Willemse 1985)
527	Sirthenea stria	Zapata	26.934161	-99.243025	United States of America (Willemse 1985)
528	Sirthenea stria	Archbold Biological Station	27.183875	-81.350944	United States of America (Willemse 1985; USNM)
529	Sirthenea stria	Punta del Este	-34.918878	-54.923808	Uruguay (Willemse 1985)
530	Sirthenea stria	Aricagua	11.127139	-63.867872	Venezuela (Willemse 1985)
531	Sirthenea stria	Cabruta	7.647502	-66.252219	Venezuela (Willemse 1985)
532	Sirthenea stria	Cagua	10.183445	-67.439963	Venezuela (Willemse 1985)
533	Sirthenea stria	Capaya	10.42526	-66.274997	Venezuela (Willemse 1985)
534	Sirthenea stria	Caracas	10.491163	-66.89979	Venezuela (Willemse 1985)
535	Sirthenea stria	Cuchime	5.748989	-64.399492	Venezuela (Willemse 1985)
536	Sirthenea stria	El Baúl	8.965546	-68.298121	Venezuela (Willemse 1985)
537	Sirthenea stria	El Isiro	11.350894	-69.65111	Venezuela (Willemse 1985)
538	Sirthenea stria	El Limón	10.300869	-67.619928	Venezuela (Willemse 1985)
539	Sirthenea stria	El Pao	8.034849	-62.654172	Venezuela (Willemse 1985)
540	Sirthenea stria	El Pilar	10.548778	-63.157152	Venezuela (Willemse 1985)
541	Sirthenea stria	El Tucuco	9.848282	-72.819836	Venezuela (Willemse 1985)
542	Sirthenea stria	Jusepín	9.753724	-63.472359	Venezuela (Willemse 1985)
543	Sirthenea stria	Kanarakuni	4.432579	-64.133976	Venezuela (Willemse 1985)
544	Sirthenea stria	La Fria	8.208092	-72.253354	Venezuela (Willemse 1985)
545	Sirthenea stria	La Hoya	10.513932	-68.420241	Venezuela (Willemse 1985)
546	Sirthenea stria	Los Cachicamos	6.965915	-68.232577	Venezuela (Willemse 1985)
547	Sirthenea stria	Rio Catacumbo	9.124426	-72.04503	Venezuela (Willemse 1985)
548	Sirthenea stria	Rio Morichal	9.122521	-63.802739	Venezuela (Willemse 1985)
549	Sirthenea stria	San Carlos de Río Negro	1.920116	-67.053144	Venezuela (Willemse 1985)
550	Sirthenea stria	San Nicolas	8.805484	-69.782924	Venezuela (Willemse 1985)
551	Sirthenea stria	Sanare	9.755719	-69.65889	Venezuela (Willemse 1985)
552	Sirthenea stria	Santa Barbara	9.00583	-71.898993	Venezuela (Willemse 1985)
553	Sirthenea stria	Tacarigua	10.083122	-67.923235	Venezuela (Willemse 1985)
554	Sirthenea stria	Uverito	8.672686	-62.640753	Venezuela (Willemse 1985)
555	Sirthenea stria	Valencia	10.193889	-68.039804	Venezuela (Willemse 1985)
556	Sirthenea vidua	La Carpintera	9.880735	-83.984286	Costa Rica (Willemse 1985)
557	Sirthenea vidua	Boquete	8.771753	-82.437359	Panama (Willemse 1985)
558	Sirthenea vittata	Cali	3.431689	-76.558192	Colombia (Willemse 1985)
559	Sirthenea vittata	Balao Chico	-2.751661	-79.740365	Ecuador (Willemse 1985)
560	Sirthenea vittata	Santa Rita	12.20988	-85.669978	Nicaragua (Willemse 1985)
561	Sirthenea vittata	Tocumen	9.114244	-79.396602	Panama (Coscarón 1983)
562	Sirthenea vittata	Fortuna	8.749726	-82.249793	Panama (Willemse 1985)
563	Sirthenea vittata	Cagua	10.183445	-67.439963	Venezuela (Willemse 1985)
564	Sirthenea vittata	Tres Bocas	8.624472	-72.638783	Venezuela (Willemse 1985)
565	Sirthenea vittata	Valencia	10.193889	-68.039804	Venezuela (Willemse 1985)
	References:
	Cai W., Lu J. (1990) A taxonomic revision of the Chinese species of Sirthenea Spinola (Hemiptera: Reduviidae: Peiratinae). Entomotaxonomia, 12 (2): 85–96.
	Cai W., Tomokuni M. (2004) Taxonomic notes on Vietnamese Peiratinae with dscription of a new species (Hemiptera: Reduviidae). Oriental Insects, 38: 85–94.
	Chłond D. (2008) A new species of Sirthenea Spinola (Heteroptera: Reduviidae: Peiratinae) from Laos. Oriental Insects, 42: 385–389.
	Coscarón M. del C. (1983) Nuevas citas de distribution geografica para la subfamilia Peiratinae (Insecta, Heteroptera, Reduviidae). Revista de la Sociedad Entomológica Argentina, 42 (1-4): 369–382.
	Horváth G. (1909) Species generis Reduviidarum Sirthenea Spin. Annales historico-naturales Musei nationalis hungarici, 7: 356–368.
	Lee C.E., Kerzhner I.M. (1996) A new species of Sirthenea Spinola (Heteroptera: Reduviidae) from Korea. Proceedings of the Entomological Society of Washington, 98: 407–411.
	Walker F. (1873) Catalogue of the specimens of heteropterous-Hemiptera in the collection of the British Museum. London Printed for the Trustees of the British Museum, vol. 7, 232 pp.
	Willemse L. (1985) A taxonomic revision of the New World species of Sirthenea (Heteroptera: Reduviidae: Peiratinae). Zoologische Verhandelingen, Leiden, 215: 1–67.
	(BMNH) The Natural History Museum, London, United Kingdom
	(CAU) China Agricultural University, Beijing, China
	(HNHM) Hungarian Natural History Museum, Budapest, Hungary
	(MMBC) Moravian Museum, Brno, Czech Republic
	(MNHN) Muséum National d'Histoire Naturelle, Paris, France
	(MRAC) Musée Royal de l'Afrique Centrale, Tervuren, Belgium
	(NHRS) Naturhistoriska riksmuseet, Stockholm, Sweden
	(NMEG) Naturkundesmuseum, Erfurt, Germany
	(NMPC) National Museum (Natural History), Prague, Czech Republic
	(NMW) Naturhistorisches Museum Wien, Wien, Austria
	(OZCAM) Online Zoological Collections of Australian Museums; http://ozcam.org.au/
	(RMNH) Rijksmuseum van Natuurlijke Historie, Leiden, Netherlands
	(SMF) Forschungsinstitut und Naturmuseum Senckenberg, Frankfurt-am-Main, Germany
	(TLMF) Tiroler Landesmuseum Ferdinandeum, Innsbruck, Austria
	(USNM) United States National Museum, Washington D.C., USA
	(ZJC) Zdenek Jindra Collection, Prague, Czech Republic
	(ZMAN) Universiteit van Amsterdam, Instituut voor Taxonomische Zoologie, Zoologisch Museum, Amsterdam, Netherlands
	(ZMHB) Museum für Naturkunde der Humboldt-Universität, Berlin, Germany
	(ZMUC) University of Copenhagen, Zoological Museum, Copenhagen, Denmark

## Sheet: Table B
Supporting Information S2: Details of belonging of individual species to terrestrial ecoregions (as compiled by the Nature Conservancy)
No.	Species	Country	Terrestrial Ecoregions	Ecozone	Biomes
1	Sirthenea africana	Ethiopia	East Sudanian Savanna	Afrotropic	Tropical and Subtropical Grasslands
2	Sirthenea africana	Republic of South Africa	Highveld Grasslands	Afrotropic	Montane Grasslands and Shrublands
3	Sirthenea africana	Malawi	South Malawi Montane Forest-Grassland Mosaic	Afrotropic	Montane Grasslands and Shrublands
4	Sirthenea africana	Tanzania	Southern Acacia-Commiphora Bushlands And Thickets	Afrotropic	Tropical and Subtropical Grasslands
5	Sirthenea africana	Uganda	Victoria Basin Forest-Savanna Mosaic	Afrotropic	Tropical and Subtropical Grasslands
6	Sirthenea africana	Botswana	Zambezian And Mopane Woodlands	Afrotropic	Tropical and Subtropical Grasslands
7	Sirthenea africana	Malawi	Zambezian And Mopane Woodlands	Afrotropic	Tropical and Subtropical Grasslands
8	Sirthenea africana	Zambia	Zambezian And Mopane Woodlands	Afrotropic	Tropical and Subtropical Grasslands
9	Sirthenea amazona	Suriname	Amazon-Orinoco-Southern Caribbean Mangroves	Neotropic	Mangroves
10	Sirthenea amazona	Venezuela	Amazon-Orinoco-Southern Caribbean Mangroves	Neotropic	Mangroves
11	Sirthenea amazona	Venezuela	Apure-Villavicencio Dry Forests	Neotropic	Tropical and Subtropical Dry Broadleaf Forests
12	Sirthenea amazona	Venezuela	Apure-Villavicencio Dry Forests	Neotropic	Tropical and Subtropical Dry Broadleaf Forests
13	Sirthenea amazona	Venezuela	Apure-Villavicencio Dry Forests	Neotropic	Tropical and Subtropical Dry Broadleaf Forests
14	Sirthenea amazona	Venezuela	Apure-Villavicencio Dry Forests	Neotropic	Tropical and Subtropical Dry Broadleaf Forests
15	Sirthenea amazona	Brazil	Atlantic Coast Restingas	Neotropic	Tropical and Subtropical Moist Broadleaf Forests
16	Sirthenea amazona	Brazil	Caatinga	Neotropic	Deserts and Xeric Shrublands
17	Sirthenea amazona	Venezuela	Catatumbo Moist Forests	Neotropic	Tropical and Subtropical Moist Broadleaf Forests
18	Sirthenea amazona	Venezuela	Catatumbo Moist Forests	Neotropic	Tropical and Subtropical Moist Broadleaf Forests
19	Sirthenea amazona	Venezuela	Catatumbo Moist Forests	Neotropic	Tropical and Subtropical Moist Broadleaf Forests
20	Sirthenea amazona	Venezuela	Catatumbo Moist Forests	Neotropic	Tropical and Subtropical Moist Broadleaf Forests
21	Sirthenea amazona	Brazil	Cerrado	Neotropic	Tropical and Subtropical Grasslands
22	Sirthenea amazona	Bolivia	Chiquitano Dry Forests	Neotropic	Tropical and Subtropical Dry Broadleaf Forests
23	Sirthenea amazona	Colombia	Chocó-Darién Moist Forests	Neotropic	Tropical and Subtropical Moist Broadleaf Forests
24	Sirthenea amazona	Venezuela	Cordillera La Costa Montane Forests	Neotropic	Tropical and Subtropical Moist Broadleaf Forests
25	Sirthenea amazona	Venezuela	Cordillera La Costa Montane Forests	Neotropic	Tropical and Subtropical Moist Broadleaf Forests
26	Sirthenea amazona	Venezuela	Cordillera La Costa Montane Forests	Neotropic	Tropical and Subtropical Moist Broadleaf Forests
27	Sirthenea amazona	Venezuela	Cordillera La Costa Montane Forests	Neotropic	Tropical and Subtropical Moist Broadleaf Forests
28	Sirthenea amazona	Venezuela	Cordillera Oriental Montane Forests	Neotropic	Tropical and Subtropical Moist Broadleaf Forests
29	Sirthenea amazona	Venezuela	Cordillera Oriental Montane Forests	Neotropic	Tropical and Subtropical Moist Broadleaf Forests
30	Sirthenea amazona	Colombia	Guajira-Barranquilla Xeric Scrub	Neotropic	Deserts and Xeric Shrublands
31	Sirthenea amazona	Guyana	Guianan Moist Forests	Neotropic	Tropical and Subtropical Moist Broadleaf Forests
32	Sirthenea amazona	Guyana	Guianan Moist Forests	Neotropic	Tropical and Subtropical Moist Broadleaf Forests
33	Sirthenea amazona	Guyana	Guianan Moist Forests	Neotropic	Tropical and Subtropical Moist Broadleaf Forests
34	Sirthenea amazona	Dominican Republic	Hispaniolan Moist Forests	Neotropic	Tropical and Subtropical Moist Broadleaf Forests
35	Sirthenea amazona	Peru	Iquitos Varzeá	Neotropic	Tropical and Subtropical Moist Broadleaf Forests
36	Sirthenea amazona	Brazil	Japurá-Solimoes-Negro Moist Forests	Neotropic	Tropical and Subtropical Moist Broadleaf Forests
37	Sirthenea amazona	Venezuela	La Costa Xeric Shrublands	Neotropic	Deserts and Xeric Shrublands
38	Sirthenea amazona	Venezuela	La Costa Xeric Shrublands	Neotropic	Deserts and Xeric Shrublands
39	Sirthenea amazona	Venezuela	La Costa Xeric Shrublands	Neotropic	Deserts and Xeric Shrublands
40	Sirthenea amazona	Venezuela	La Costa Xeric Shrublands	Neotropic	Deserts and Xeric Shrublands
41	Sirthenea amazona	Venezuela	La Costa Xeric Shrublands	Neotropic	Deserts and Xeric Shrublands
42	Sirthenea amazona	Venezuela	La Costa Xeric Shrublands	Neotropic	Deserts and Xeric Shrublands
43	Sirthenea amazona	Venezuela	La Costa Xeric Shrublands	Neotropic	Deserts and Xeric Shrublands
44	Sirthenea amazona	Venezuela	La Costa Xeric Shrublands	Neotropic	Deserts and Xeric Shrublands
45	Sirthenea amazona	Venezuela	Llanos	Neotropic	Tropical and Subtropical Grasslands
46	Sirthenea amazona	Venezuela	Llanos	Neotropic	Tropical and Subtropical Grasslands
47	Sirthenea amazona	Venezuela	Llanos	Neotropic	Tropical and Subtropical Grasslands
48	Sirthenea amazona	Venezuela	Llanos	Neotropic	Tropical and Subtropical Grasslands
49	Sirthenea amazona	Venezuela	Llanos	Neotropic	Tropical and Subtropical Grasslands
50	Sirthenea amazona	Venezuela	Llanos	Neotropic	Tropical and Subtropical Grasslands
51	Sirthenea amazona	Colombia	Magdalena Valley Dry Forests	Neotropic	Tropical and Subtropical Dry Broadleaf Forests
52	Sirthenea amazona	Colombia	Magdalena Valley Montane Forests	Neotropic	Tropical and Subtropical Moist Broadleaf Forests
53	Sirthenea amazona	Colombia	Magdalena Valley Montane Forests	Neotropic	Tropical and Subtropical Moist Broadleaf Forests
54	Sirthenea amazona	Venezuela	Maracaibo Dry Forests	Neotropic	Tropical and Subtropical Dry Broadleaf Forests
55	Sirthenea amazona	Colombia	Napo Moist Forests	Neotropic	Tropical and Subtropical Moist Broadleaf Forests
56	Sirthenea amazona	Ecuador	Napo Moist Forests	Neotropic	Tropical and Subtropical Moist Broadleaf Forests
57	Sirthenea amazona	Ecuador	Northwestern Andean Montane Forests	Neotropic	Tropical and Subtropical Moist Broadleaf Forests
58	Sirthenea amazona	Brazil	Purus Varzeá	Neotropic	Tropical and Subtropical Moist Broadleaf Forests
59	Sirthenea amazona	Colombia	Solimoes-Japurá Moist Forests	Neotropic	Tropical and Subtropical Moist Broadleaf Forests
60	Sirthenea amazona	Peru	Solimoes-Japurá Moist Forests	Neotropic	Tropical and Subtropical Moist Broadleaf Forests
61	Sirthenea amazona	Argentina	Southern Andean Yungas	Neotropic (La Plata Subregion)	Tropical and Subtropical Moist Broadleaf Forests
62	Sirthenea amazona	Bolivia	Southwest Amazon Moist Forests	Neotropic	Tropical and Subtropical Moist Broadleaf Forests
63	Sirthenea amazona	Brazil	Southwest Amazon Moist Forests	Neotropic	Tropical and Subtropical Moist Broadleaf Forests
64	Sirthenea amazona	Brazil	Southwest Amazon Moist Forests	Neotropic	Tropical and Subtropical Moist Broadleaf Forests
65	Sirthenea amazona	Peru	Southwest Amazon Moist Forests	Neotropic	Tropical and Subtropical Moist Broadleaf Forests
66	Sirthenea amazona	Brazil	Tapajós-Xingu Moist Forests	Neotropic	Tropical and Subtropical Moist Broadleaf Forests
67	Sirthenea amazona	Trinidad and Tobago	Trinidad And Tobago Moist Forests	Neotropic	Tropical and Subtropical Moist Broadleaf Forests
68	Sirthenea amazona	Trinidad and Tobago	Trinidad And Tobago Moist Forests	Neotropic	Tropical and Subtropical Moist Broadleaf Forests
69	Sirthenea amazona	Peru	Ucayali Moist Forests	Neotropic	Tropical and Subtropical Moist Broadleaf Forests
70	Sirthenea amazona	Peru	Ucayali Moist Forests	Neotropic	Tropical and Subtropical Moist Broadleaf Forests
71	Sirthenea angolana	Angola	Angolan Miombo Woodlands	Afrotropic	Tropical and Subtropical Grasslands
72	Sirthenea angolana	Angola	Western Congolian Forest-Savanna Mosaic	Afrotropic (Congonlian Subregion)	Tropical and Subtropical Grasslands
73	Sirthenea atra	Brazil	Bahia Interior Forests	Neotropic	Tropical and Subtropical Moist Broadleaf Forests
74	Sirthenea atra	Brazil	Campos Rupestres Montane Savanna	Neotropic	Tropical and Subtropical Grasslands
75	Sirthenea atra	Nicaragua	Central American Montane Forests	Neotropic (Central American Subregion)	Tropical and Subtropical Moist Broadleaf Forests
76	Sirthenea atrocyanea	Madagascar	Madagascar Lowland Forests	Madagascan Region	Tropical and Subtropical Moist Broadleaf Forests
77	Sirthenea bequaerti	Democratic Republic of the Congo	Albertine Rift Montane Forests	Afrotropic (Congonlian Subregion)	Tropical and Subtropical Moist Broadleaf Forests
78	Sirthenea bequaerti	Democratic Republic of the Congo	Eastern Congolian Swamp Forests	Afrotropic (Congonlian Subregion)	Tropical and Subtropical Moist Broadleaf Forests
79	Sirthenea bequaerti	Democratic Republic of the Congo	Eastern Congolian Swamp Forests	Afrotropic (Congonlian Subregion)	Tropical and Subtropical Moist Broadleaf Forests
80	Sirthenea caiana	Vietnam	South China-Vietnam Subtropical Evergreen Forests	Palearctic (Sino-Himalayan Subregion)	Tropical and Subtropical Moist Broadleaf Forests
81	Sirthenea caiana	Vietnam	South China-Vietnam Subtropical Evergreen Forests	Palearctic (Sino-Himalayan Subregion)	Tropical and Subtropical Moist Broadleaf Forests
82	Sirthenea collarti	Democratic Republic of the Congo	Central Congolian Lowland Forests	Afrotropic (Congonlian Subregion)	Tropical and Subtropical Moist Broadleaf Forests
83	Sirthenea collarti	Democratic Republic of the Congo	Northeastern Congolian Lowland Forests	Afrotropic (Congonlian Subregion)	Tropical and Subtropical Moist Broadleaf Forests
84	Sirthenea collarti	Cameroon	Northwestern Congolian Lowland Forests	Afrotropic (Congonlian Subregion)	Tropical and Subtropical Moist Broadleaf Forests
85	Sirthenea collarti	Democratic Republic of the Congo	Southern Congolian Forest-Savanna Mosaic	Afrotropic (Congonlian Subregion)	Tropical and Subtropical Grasslands
86	Sirthenea collarti	Democratic Republic of the Congo	Western Congolian Forest-Savanna Mosaic	Afrotropic (Congonlian Subregion)	Tropical and Subtropical Grasslands
87	Sirthenea dimidiata	Taiwan	Taiwan Subtropical Evergreen Forests	Palearctic	Tropical and Subtropical Moist Broadleaf Forests
88	Sirthenea dimidiata	Taiwan	Taiwan Subtropical Evergreen Forests	Palearctic	Tropical and Subtropical Moist Broadleaf Forests
89	Sirthenea dimidiata	Taiwan	Taiwan Subtropical Evergreen Forests	Palearctic	Tropical and Subtropical Moist Broadleaf Forests
90	Sirthenea dimidiata	China	Qionglai-Minshan Conifer Forests	Palearctic (Sino-Himalayan Subregion)	Temperate Conifer Forests
91	Sirthenea dubia	Argentina	Alto Paraná Atlantic Forests	Neotropic (La Plata Subregion)	Tropical and Subtropical Moist Broadleaf Forests
92	Sirthenea dubia	Paraguay	Alto Paraná Atlantic Forests	Neotropic (La Plata Subregion)	Tropical and Subtropical Moist Broadleaf Forests
93	Sirthenea dubia	Panama	Isthmian-Pacific Moist Forests	Neotropic (Central American Subregion)	Tropical and Subtropical Moist Broadleaf Forests
94	Sirthenea ferdinandi	Argentina	Dry Chaco	Neotropic (La Plata Subregion)	Tropical and Subtropical Dry Broadleaf Forests
95	Sirthenea ferdinandi	Argentina	Southern Andean Yungas	Neotropic (La Plata Subregion)	Tropical and Subtropical Moist Broadleaf Forests
96	Sirthenea flaviceps	Madagascar	Madagascar Dry Deciduous Forests	Madagascan Region	Tropical and Subtropical Dry Broadleaf Forests
97	Sirthenea flaviceps	Madagascar	Madagascar Dry Deciduous Forests	Madagascan Region	Tropical and Subtropical Dry Broadleaf Forests
98	Sirthenea flaviceps	Madagascar	Madagascar Dry Deciduous Forests	Madagascan Region	Tropical and Subtropical Dry Broadleaf Forests
99	Sirthenea flaviceps	Madagascar	Madagascar Lowland Forests	Madagascan Region	Tropical and Subtropical Moist Broadleaf Forests
100	Sirthenea flaviceps	Madagascar	Madagascar Lowland Forests	Madagascan Region	Tropical and Subtropical Moist Broadleaf Forests
101	Sirthenea flaviceps	Madagascar	Madagascar Lowland Forests	Madagascan Region	Tropical and Subtropical Moist Broadleaf Forests
102	Sirthenea flaviceps	Madagascar	Madagascar Lowland Forests	Madagascan Region	Tropical and Subtropical Moist Broadleaf Forests
103	Sirthenea flaviceps	Madagascar	Madagascar Lowland Forests	Madagascan Region	Tropical and Subtropical Moist Broadleaf Forests
104	Sirthenea flaviceps	Madagascar	Madagascar Lowland Forests	Madagascan Region	Tropical and Subtropical Moist Broadleaf Forests
105	Sirthenea flaviceps	Madagascar	Madagascar Lowland Forests	Madagascan Region	Tropical and Subtropical Moist Broadleaf Forests
106	Sirthenea flaviceps	Madagascar	Madagascar Lowland Forests	Madagascan Region	Tropical and Subtropical Moist Broadleaf Forests
107	Sirthenea flaviceps	Madagascar	Madagascar Lowland Forests	Madagascan Region	Tropical and Subtropical Moist Broadleaf Forests
108	Sirthenea flaviceps	Madagascar	Madagascar Lowland Forests	Madagascan Region	Tropical and Subtropical Moist Broadleaf Forests
109	Sirthenea flaviceps	Madagascar	Madagascar Lowland Forests	Madagascan Region	Tropical and Subtropical Moist Broadleaf Forests
110	Sirthenea flaviceps	Madagascar	Madagascar Subhumid Forests	Madagascan Region	Tropical and Subtropical Moist Broadleaf Forests
111	Sirthenea flaviceps	Madagascar	Madagascar Subhumid Forests	Madagascan Region	Tropical and Subtropical Moist Broadleaf Forests
112	Sirthenea flaviceps	Madagascar	Madagascar Subhumid Forests	Madagascan Region	Tropical and Subtropical Moist Broadleaf Forests
113	Sirthenea flaviceps	Madagascar	Madagascar Subhumid Forests	Madagascan Region	Tropical and Subtropical Moist Broadleaf Forests
114	Sirthenea flaviceps	Madagascar	Madagascar Succulent Woodlands	Madagascan Region	Deserts and Xeric Shrublands
115	Sirthenea flaviceps	Madagascar	Madagascar Succulent Woodlands	Madagascan Region	Deserts and Xeric Shrublands
116	Sirthenea flavipes	Indonesia	Lesser Sundas Deciduous Forests	Wallacean Region	Tropical and Subtropical Dry Broadleaf Forests
117	Sirthenea flavipes	India	Andaman Islands Rain Forests	Indo-Malaysian	Tropical and Subtropical Moist Broadleaf Forests
118	Sirthenea flavipes	Indonesia	Borneo Lowland Rain Forests	Indo-Malaysian	Tropical and Subtropical Moist Broadleaf Forests
119	Sirthenea flavipes	Indonesia	Borneo Lowland Rain Forests	Indo-Malaysian	Tropical and Subtropical Moist Broadleaf Forests
120	Sirthenea flavipes	Malaysia	Borneo Lowland Rain Forests	Indo-Malaysian	Tropical and Subtropical Moist Broadleaf Forests
121	Sirthenea flavipes	Malaysia	Borneo Lowland Rain Forests	Indo-Malaysian	Tropical and Subtropical Moist Broadleaf Forests
122	Sirthenea flavipes	Malaysia	Borneo Lowland Rain Forests	Indo-Malaysian	Tropical and Subtropical Moist Broadleaf Forests
123	Sirthenea flavipes	Malaysia	Borneo Lowland Rain Forests	Indo-Malaysian	Tropical and Subtropical Moist Broadleaf Forests
124	Sirthenea flavipes	Indonesia	Borneo Montane Rain Forests	Indo-Malaysian	Tropical and Subtropical Moist Broadleaf Forests
125	Sirthenea flavipes	Cambodia	Cardamom Mountains Rain Forests	Indo-Malaysian	Tropical and Subtropical Moist Broadleaf Forests
126	Sirthenea flavipes	India	Chhota-Nagpur Dry Deciduous Forests	Indo-Malaysian	Tropical and Subtropical Dry Broadleaf Forests
127	Sirthenea flavipes	India	Deccan Thorn Scrub Forests	Indo-Malaysian	Deserts and Xeric Shrublands
128	Sirthenea flavipes	India	Eastern Highlands Moist Deciduous Forests	Indo-Malaysian	Tropical and Subtropical Moist Broadleaf Forests
129	Sirthenea flavipes	Nepal	Eastern Himalayan Broadleaf Forests	Palearctic (Sino-Himalayan Subregion)	Temperate Broadleaf and Mixed Forests
130	Sirthenea flavipes	Nepal	Eastern Himalayan Broadleaf Forests	Palearctic (Sino-Himalayan Subregion)	Temperate Broadleaf and Mixed Forests
131	Sirthenea flavipes	Indonesia	Eastern Java-Bali Montane Rain Forests	Indo-Malaysian	Tropical and Subtropical Moist Broadleaf Forests
132	Sirthenea flavipes	China	Jian Nan Subtropical Evergreen Forests	Palearctic (Sino-Himalayan Subregion)	Tropical and Subtropical Moist Broadleaf Forests
133	Sirthenea flavipes	China	Jian Nan Subtropical Evergreen Forests	Palearctic (Sino-Himalayan Subregion)	Tropical and Subtropical Moist Broadleaf Forests
134	Sirthenea flavipes	Thailand	Kayah-Karen Montane Rain Forests	Indo-Malaysian	Tropical and Subtropical Moist Broadleaf Forests
135	Sirthenea flavipes	Laos	Luang Prabang Montane Rain Forests	Indo-Malaysian	Tropical and Subtropical Moist Broadleaf Forests
136	Sirthenea flavipes	Laos	Luang Prabang Montane Rain Forests	Indo-Malaysian	Tropical and Subtropical Moist Broadleaf Forests
137	Sirthenea flavipes	Laos	Luang Prabang Montane Rain Forests	Indo-Malaysian	Tropical and Subtropical Moist Broadleaf Forests
138	Sirthenea flavipes	Philippines	Luzon Rain Forests	Wallacean Region	Tropical and Subtropical Moist Broadleaf Forests
139	Sirthenea flavipes	Philippines	Luzon Rain Forests	Wallacean Region	Tropical and Subtropical Moist Broadleaf Forests
140	Sirthenea flavipes	Philippines	Luzon Tropical Pine Forests	Wallacean Region	Tropical and Subtropical Coniferous Forests
141	Sirthenea flavipes	India	Meghalaya Subtropical Forests	Indo-Malaysian	Tropical and Subtropical Moist Broadleaf Forests
142	Sirthenea flavipes	India	Meghalaya Subtropical Forests	Indo-Malaysian	Tropical and Subtropical Moist Broadleaf Forests
143	Sirthenea flavipes	India	Meghalaya Subtropical Forests	Indo-Malaysian	Tropical and Subtropical Moist Broadleaf Forests
144	Sirthenea flavipes	India	Meghalaya Subtropical Forests	Indo-Malaysian	Tropical and Subtropical Moist Broadleaf Forests
145	Sirthenea flavipes	India	Meghalaya Subtropical Forests	Indo-Malaysian	Tropical and Subtropical Moist Broadleaf Forests
146	Sirthenea flavipes	Indonesia	Mentawai Islands Rain Forests	Indo-Malaysian	Tropical and Subtropical Moist Broadleaf Forests
147	Sirthenea flavipes	Indonesia	Mentawai Islands Rain Forests	Indo-Malaysian	Tropical and Subtropical Moist Broadleaf Forests
148	Sirthenea flavipes	Myanmar (Burma)	Mizoram-Manipur-Kachin Rain Forests	Indo-Malaysian	Tropical and Subtropical Moist Broadleaf Forests
149	Sirthenea flavipes	Myanmar (Burma)	Mizoram-Manipur-Kachin Rain Forests	Indo-Malaysian	Tropical and Subtropical Moist Broadleaf Forests
150	Sirthenea flavipes	Myanmar (Burma)	Myanmar Coastal Rain Forests	Indo-Malaysian	Tropical and Subtropical Moist Broadleaf Forests
151	Sirthenea flavipes	Myanmar (Burma)	Myanmar Coastal Rain Forests	Indo-Malaysian	Tropical and Subtropical Moist Broadleaf Forests
152	Sirthenea flavipes	Japan	Nansei Islands Subtropical Evergreen Forests	Palearctic	Tropical and Subtropical Moist Broadleaf Forests
153	Sirthenea flavipes	Japan	Nansei Islands Subtropical Evergreen Forests	Palearctic	Tropical and Subtropical Moist Broadleaf Forests
154	Sirthenea flavipes	India	North Western Ghats Montane Rain Forests	Indo-Malaysian	Tropical and Subtropical Moist Broadleaf Forests
155	Sirthenea flavipes	Laos	Northern Annamites Rain Forests	Indo-Malaysian	Tropical and Subtropical Moist Broadleaf Forests
156	Sirthenea flavipes	Laos	Northern Indochina Subtropical Forests	Palearctic (Sino-Himalayan Subregion)	Tropical and Subtropical Moist Broadleaf Forests
157	Sirthenea flavipes	Vietnam	Northern Indochina Subtropical Forests	Palearctic (Sino-Himalayan Subregion)	Tropical and Subtropical Moist Broadleaf Forests
158	Sirthenea flavipes	Vietnam	Northern Indochina Subtropical Forests	Palearctic (Sino-Himalayan Subregion)	Tropical and Subtropical Moist Broadleaf Forests
159	Sirthenea flavipes	Laos	Northern Khorat Plateau Moist Deciduous Forests	Indo-Malaysian	Tropical and Subtropical Moist Broadleaf Forests
160	Sirthenea flavipes	Laos	Northern Khorat Plateau Moist Deciduous Forests	Indo-Malaysian	Tropical and Subtropical Moist Broadleaf Forests
161	Sirthenea flavipes	Pakistan	Northwestern Thorn Scrub Forests	Indo-Malaysian	Deserts and Xeric Shrublands
162	Sirthenea flavipes	Malaysia	Peninsular Malaysian Rain Forests	Indo-Malaysian	Tropical and Subtropical Moist Broadleaf Forests
163	Sirthenea flavipes	Malaysia	Peninsular Malaysian Rain Forests	Indo-Malaysian	Tropical and Subtropical Moist Broadleaf Forests
164	Sirthenea flavipes	Vietnam	Red River Freshwater Swamp Forests	Indo-Malaysian	Tropical and Subtropical Moist Broadleaf Forests
165	Sirthenea flavipes	Hong Kong	South China-Vietnam Subtropical Evergreen Forests	Palearctic (Sino-Himalayan Subregion)	Tropical and Subtropical Moist Broadleaf Forests
166	Sirthenea flavipes	Vietnam	Southeastern Indochina Dry Evergreen Forests	Indo-Malaysian	Tropical and Subtropical Dry Broadleaf Forests
167	Sirthenea flavipes	Thailand	Southern Annamites Montane Rain Forests	Indo-Malaysian	Tropical and Subtropical Moist Broadleaf Forests
168	Sirthenea flavipes	Vietnam	Southern Vietnam Lowland Dry Forests	Indo-Malaysian	Tropical and Subtropical Dry Broadleaf Forests
169	Sirthenea flavipes	Vietnam	Southern Vietnam Lowland Dry Forests	Indo-Malaysian	Tropical and Subtropical Dry Broadleaf Forests
170	Sirthenea flavipes	Sri Lanka / Ceylon	Sri Lanka Dry-Zone Dry Evergreen Forests	Indo-Malaysian	Tropical and Subtropical Dry Broadleaf Forests
171	Sirthenea flavipes	Sri Lanka / Ceylon	Sri Lanka Dry-Zone Dry Evergreen Forests	Indo-Malaysian	Tropical and Subtropical Dry Broadleaf Forests
172	Sirthenea flavipes	Sri Lanka / Ceylon	Sri Lanka Dry-Zone Dry Evergreen Forests	Indo-Malaysian	Tropical and Subtropical Dry Broadleaf Forests
173	Sirthenea flavipes	Sri Lanka / Ceylon	Sri Lanka Dry-Zone Dry Evergreen Forests	Indo-Malaysian	Tropical and Subtropical Dry Broadleaf Forests
174	Sirthenea flavipes	Sri Lanka / Ceylon	Sri Lanka Dry-Zone Dry Evergreen Forests	Indo-Malaysian	Tropical and Subtropical Dry Broadleaf Forests
175	Sirthenea flavipes	Sri Lanka / Ceylon	Sri Lanka Dry-Zone Dry Evergreen Forests	Indo-Malaysian	Tropical and Subtropical Dry Broadleaf Forests
176	Sirthenea flavipes	Sri Lanka / Ceylon	Sri Lanka Dry-Zone Dry Evergreen Forests	Indo-Malaysian	Tropical and Subtropical Dry Broadleaf Forests
177	Sirthenea flavipes	Sri Lanka / Ceylon	Sri Lanka Lowland Rain Forests	Indo-Malaysian	Tropical and Subtropical Moist Broadleaf Forests
178	Sirthenea flavipes	Sri Lanka / Ceylon	Sri Lanka Lowland Rain Forests	Indo-Malaysian	Tropical and Subtropical Moist Broadleaf Forests
179	Sirthenea flavipes	Sri Lanka / Ceylon	Sri Lanka Lowland Rain Forests	Indo-Malaysian	Tropical and Subtropical Moist Broadleaf Forests
180	Sirthenea flavipes	Sri Lanka / Ceylon	Sri Lanka Lowland Rain Forests	Indo-Malaysian	Tropical and Subtropical Moist Broadleaf Forests
181	Sirthenea flavipes	Sri Lanka / Ceylon	Sri Lanka Lowland Rain Forests	Indo-Malaysian	Tropical and Subtropical Moist Broadleaf Forests
182	Sirthenea flavipes	Sri Lanka / Ceylon	Sri Lanka Lowland Rain Forests	Indo-Malaysian	Tropical and Subtropical Moist Broadleaf Forests
183	Sirthenea flavipes	Sri Lanka / Ceylon	Sri Lanka Lowland Rain Forests	Indo-Malaysian	Tropical and Subtropical Moist Broadleaf Forests
184	Sirthenea flavipes	Sri Lanka / Ceylon	Sri Lanka Lowland Rain Forests	Indo-Malaysian	Tropical and Subtropical Moist Broadleaf Forests
185	Sirthenea flavipes	Indonesia	Sumatran Lowland Rain Forests	Indo-Malaysian	Tropical and Subtropical Moist Broadleaf Forests
186	Sirthenea flavipes	Indonesia	Sumatran Montane Rain Forests	Indo-Malaysian	Tropical and Subtropical Moist Broadleaf Forests
187	Sirthenea flavipes	Indonesia	Sumatran Montane Rain Forests	Indo-Malaysian	Tropical and Subtropical Moist Broadleaf Forests
188	Sirthenea flavipes	Indonesia	Sunda Shelf Mangroves	Indo-Malaysian	Mangroves
189	Sirthenea flavipes	Indonesia	Sunda Shelf Mangroves	Indo-Malaysian	Mangroves
190	Sirthenea flavipes	Bangladesh	Sundarbans Freshwater Swamp Forests	Indo-Malaysian	Tropical and Subtropical Moist Broadleaf Forests
191	Sirthenea flavipes	Thailand	Tenasserim-South Thailand Semi-Evergreen Rain Forests	Indo-Malaysian	Tropical and Subtropical Moist Broadleaf Forests
192	Sirthenea flavipes	Nepal	Terai-Duar Savanna And Grasslands	Indo-Malaysian	Tropical and Subtropical Grasslands
193	Sirthenea flavipes	Nepal	Terai-Duar Savanna And Grasslands	Indo-Malaysian	Tropical and Subtropical Grasslands
194	Sirthenea flavipes	Nepal	Terai-Duar Savanna And Grasslands	Indo-Malaysian	Tropical and Subtropical Grasslands
195	Sirthenea flavipes	Nepal	Terai-Duar Savanna And Grasslands	Indo-Malaysian	Tropical and Subtropical Grasslands
196	Sirthenea flavipes	Nepal	Terai-Duar Savanna And Grasslands	Indo-Malaysian	Tropical and Subtropical Grasslands
197	Sirthenea flavipes	Nepal	Terai-Duar Savanna And Grasslands	Indo-Malaysian	Tropical and Subtropical Grasslands
198	Sirthenea flavipes	Nepal	Terai-Duar Savanna And Grasslands	Indo-Malaysian	Tropical and Subtropical Grasslands
199	Sirthenea flavipes	Indonesia	Western Java Rain Forests	Indo-Malaysian	Tropical and Subtropical Moist Broadleaf Forests
200	Sirthenea flavipes	Indonesia	Western Java Rain Forests	Indo-Malaysian	Tropical and Subtropical Moist Broadleaf Forests
201	Sirthenea flavipes	Afghanistan	Central Afghan Mountains Xeric Woodlands	Palearctic	Deserts and Xeric Shrublands
202	Sirthenea flavipes	China	Changjiang Plain Evergreen Forests	Palearctic (Sino-Himalayan Subregion)	Temperate Broadleaf and Mixed Forests
203	Sirthenea flavipes	China	Changjiang Plain Evergreen Forests	Palearctic (Sino-Himalayan Subregion)	Temperate Broadleaf and Mixed Forests
204	Sirthenea flavipes	China	Huang He Plain Mixed Forests	Palearctic (Sino-Himalayan Subregion)	Temperate Broadleaf and Mixed Forests
205	Sirthenea flavipes	Japan	Nihonkai Montane Deciduous Forests	Palearctic	Temperate Broadleaf and Mixed Forests
206	Sirthenea flavipes	Japan	Nihonkai Montane Deciduous Forests	Palearctic	Temperate Broadleaf and Mixed Forests
207	Sirthenea flavipes	Afghanistan	Registan-North Pakistan Sandy Desert	Palearctic	Deserts and Xeric Shrublands
208	Sirthenea flavipes	Iran	South Iran Nubo-Sindian Desert And Semi-Desert	Palearctic	Deserts and Xeric Shrublands
209	Sirthenea flavipes	Iran	South Iran Nubo-Sindian Desert And Semi-Desert	Palearctic	Deserts and Xeric Shrublands
210	Sirthenea flavipes	Japan	Taiheiyo Evergreen Forests	Palearctic	Temperate Broadleaf and Mixed Forests
211	Sirthenea fulvipennis	Australia	Southeast Australia Temperate Forests	Australian Region	Temperate Broadleaf and Mixed Forests
212	Sirthenea kali	India	Eastern Himalayan Broadleaf Forests	Palearctic (Sino-Himalayan Subregion)	Temperate Broadleaf and Mixed Forests
213	Sirthenea koreana	South Korea	Central Korean Deciduous Forests	Palearctic	Temperate Broadleaf and Mixed Forests
214	Sirthenea koreana	South Korea	Central Korean Deciduous Forests	Palearctic	Temperate Broadleaf and Mixed Forests
215	Sirthenea koreana	South Korea	Central Korean Deciduous Forests	Palearctic	Temperate Broadleaf and Mixed Forests
216	Sirthenea koreana	South Korea	Central Korean Deciduous Forests	Palearctic	Temperate Broadleaf and Mixed Forests
217	Sirthenea koreana	South Korea	Central Korean Deciduous Forests	Palearctic	Temperate Broadleaf and Mixed Forests
218	Sirthenea koreana	South Korea	Central Korean Deciduous Forests	Palearctic	Temperate Broadleaf and Mixed Forests
219	Sirthenea koreana	South Korea	Central Korean Deciduous Forests	Palearctic	Temperate Broadleaf and Mixed Forests
220	Sirthenea koreana	South Korea	Central Korean Deciduous Forests	Palearctic	Temperate Broadleaf and Mixed Forests
221	Sirthenea koreana	South Korea	Central Korean Deciduous Forests	Palearctic	Temperate Broadleaf and Mixed Forests
222	Sirthenea koreana	South Korea	Central Korean Deciduous Forests	Palearctic	Temperate Broadleaf and Mixed Forests
223	Sirthenea koreana	South Korea	Central Korean Deciduous Forests	Palearctic	Temperate Broadleaf and Mixed Forests
224	Sirthenea koreana	South Korea	Central Korean Deciduous Forests	Palearctic	Temperate Broadleaf and Mixed Forests
225	Sirthenea koreana	South Korea	Central Korean Deciduous Forests	Palearctic	Temperate Broadleaf and Mixed Forests
226	Sirthenea koreana	South Korea	Central Korean Deciduous Forests	Palearctic	Temperate Broadleaf and Mixed Forests
227	Sirthenea koreana	South Korea	Central Korean Deciduous Forests	Palearctic	Temperate Broadleaf and Mixed Forests
228	Sirthenea koreana	South Korea	Central Korean Deciduous Forests	Palearctic	Temperate Broadleaf and Mixed Forests
229	Sirthenea koreana	South Korea	Central Korean Deciduous Forests	Palearctic	Temperate Broadleaf and Mixed Forests
230	Sirthenea koreana	South Korea	Central Korean Deciduous Forests	Palearctic	Temperate Broadleaf and Mixed Forests
231	Sirthenea koreana	South Korea	Central Korean Deciduous Forests	Palearctic	Temperate Broadleaf and Mixed Forests
232	Sirthenea koreana	South Korea	Central Korean Deciduous Forests	Palearctic	Temperate Broadleaf and Mixed Forests
233	Sirthenea koreana	South Korea	Central Korean Deciduous Forests	Palearctic	Temperate Broadleaf and Mixed Forests
234	Sirthenea koreana	South Korea	Central Korean Deciduous Forests	Palearctic	Temperate Broadleaf and Mixed Forests
235	Sirthenea koreana	South Korea	Central Korean Deciduous Forests	Palearctic	Temperate Broadleaf and Mixed Forests
236	Sirthenea koreana	South Korea	Central Korean Deciduous Forests	Palearctic	Temperate Broadleaf and Mixed Forests
237	Sirthenea koreana	South Korea	Central Korean Deciduous Forests	Palearctic	Temperate Broadleaf and Mixed Forests
238	Sirthenea koreana	South Korea	Central Korean Deciduous Forests	Palearctic	Temperate Broadleaf and Mixed Forests
239	Sirthenea koreana	South Korea	Central Korean Deciduous Forests	Palearctic	Temperate Broadleaf and Mixed Forests
240	Sirthenea koreana	South Korea	Central Korean Deciduous Forests	Palearctic	Temperate Broadleaf and Mixed Forests
241	Sirthenea koreana	South Korea	Central Korean Deciduous Forests	Palearctic	Temperate Broadleaf and Mixed Forests
242	Sirthenea koreana	South Korea	Southern Korea Evergreen Forests	Palearctic	Temperate Broadleaf and Mixed Forests
243	Sirthenea koreana	South Korea	Southern Korea Evergreen Forests	Palearctic	Temperate Broadleaf and Mixed Forests
244	Sirthenea koreana	South Korea	Southern Korea Evergreen Forests	Palearctic	Temperate Broadleaf and Mixed Forests
245	Sirthenea koreana	South Korea	Southern Korea Evergreen Forests	Palearctic	Temperate Broadleaf and Mixed Forests
246	Sirthenea koreana	South Korea	Southern Korea Evergreen Forests	Palearctic	Temperate Broadleaf and Mixed Forests
247	Sirthenea laevicollis	Australia	Queensland Tropical Rain Forests	Australian Region	Tropical and Subtropical Moist Broadleaf Forests
248	Sirthenea leontovitchi	Democratic Republic of the Congo	East Sudanian Savanna	Afrotropic	Tropical and Subtropical Grasslands
249	Sirthenea leontovitchi	Democratic Republic of the Congo	Eastern Congolian Swamp Forests	Afrotropic (Congonlian Subregion)	Tropical and Subtropical Moist Broadleaf Forests
250	Sirthenea leontovitchi	Democratic Republic of the Congo	Northern Congolian Forest-Savanna Mosaic	Afrotropic (Congonlian Subregion)	Tropical and Subtropical Grasslands
251	Sirthenea luluana	Democratic Republic of the Congo	Southern Congolian Forest-Savanna Mosaic	Afrotropic (Congonlian Subregion)	Tropical and Subtropical Grasslands
252	Sirthenea melanota	China	Huang He Plain Mixed Forests	Palearctic (Sino-Himalayan Subregion)	Temperate Broadleaf and Mixed Forests
253	Sirthenea minor	China	Northern Indochina Subtropical Forests	Palearctic (Sino-Himalayan Subregion)	Tropical and Subtropical Moist Broadleaf Forests
254	Sirthenea nigra	Laos	Northern Indochina Subtropical Forests	Palearctic (Sino-Himalayan Subregion)	Tropical and Subtropical Moist Broadleaf Forests
255	Sirthenea nigra	Vietnam	Northern Indochina Subtropical Forests	Palearctic (Sino-Himalayan Subregion)	Tropical and Subtropical Moist Broadleaf Forests
256	Sirthenea nigra	Malaysia	Peninsular Malaysian Rain Forests	Indo-Malaysian	Tropical and Subtropical Moist Broadleaf Forests
257	Sirthenea nigronitens	Indonesia	Central Range Montane Rain Forests	New Guinean Region	Tropical and Subtropical Moist Broadleaf Forests
258	Sirthenea nitida	Laos	Luang Prabang Montane Rain Forests	Indo-Malaysian	Tropical and Subtropical Moist Broadleaf Forests
259	Sirthenea nitida	China	Northern Indochina Subtropical Forests	Palearctic (Sino-Himalayan Subregion)	Tropical and Subtropical Moist Broadleaf Forests
260	Sirthenea nitida	Laos	Northern Indochina Subtropical Forests	Palearctic (Sino-Himalayan Subregion)	Tropical and Subtropical Moist Broadleaf Forests
261	Sirthenea obscura	Australia	Eastern Australian Temperate Forests	Australian Region	Temperate Broadleaf and Mixed Forests
262	Sirthenea obscura	Australia	Eastern Australian Temperate Forests	Australian Region	Temperate Broadleaf and Mixed Forests
263	Sirthenea obscura	Australia	Tirari-Sturt Stony Desert	Australian Region	Deserts and Xeric Shrublands
264	Sirthenea ocularis	Brazil	Alto Paraná Atlantic Forests	Neotropic	Tropical and Subtropical Moist Broadleaf Forests
265	Sirthenea ocularis	Brazil	Serra Do Mar Coastal Forests	Neotropic	Tropical and Subtropical Moist Broadleaf Forests
266	Sirthenea pedestris	Argentina	Alto Paraná Atlantic Forests	Neotropic (La Plata Subregion)	Tropical and Subtropical Moist Broadleaf Forests
267	Sirthenea pedestris	Argentina	Alto Paraná Atlantic Forests	Neotropic (La Plata Subregion)	Tropical and Subtropical Moist Broadleaf Forests
268	Sirthenea pedestris	Brazil	Alto Paraná Atlantic Forests	Neotropic	Tropical and Subtropical Moist Broadleaf Forests
269	Sirthenea pedestris	Brazil	Alto Paraná Atlantic Forests	Neotropic	Tropical and Subtropical Moist Broadleaf Forests
270	Sirthenea pedestris	Brazil	Alto Paraná Atlantic Forests	Neotropic	Tropical and Subtropical Moist Broadleaf Forests
271	Sirthenea pedestris	Paraguay	Alto Paraná Atlantic Forests	Neotropic (La Plata Subregion)	Tropical and Subtropical Moist Broadleaf Forests
272	Sirthenea pedestris	Paraguay	Alto Paraná Atlantic Forests	Neotropic (La Plata Subregion)	Tropical and Subtropical Moist Broadleaf Forests
273	Sirthenea pedestris	Suriname	Amazon-Orinoco-Southern Caribbean Mangroves	Neotropic	Mangroves
274	Sirthenea pedestris	Brazil	Araucaria Moist Forests	Neotropic (La Plata Subregion)	Tropical and Subtropical Moist Broadleaf Forests
275	Sirthenea pedestris	Brazil	Bahia Coastal Forests	Neotropic	Tropical and Subtropical Moist Broadleaf Forests
276	Sirthenea pedestris	Brazil	Bahia Interior Forests	Neotropic	Tropical and Subtropical Moist Broadleaf Forests
277	Sirthenea pedestris	Brazil	Bahia Interior Forests	Neotropic	Tropical and Subtropical Moist Broadleaf Forests
278	Sirthenea pedestris	Brazil	Bahia Interior Forests	Neotropic	Tropical and Subtropical Moist Broadleaf Forests
279	Sirthenea pedestris	Brazil	Cerrado	Neotropic	Tropical and Subtropical Grasslands
280	Sirthenea pedestris	Brazil	Cerrado	Neotropic	Tropical and Subtropical Grasslands
281	Sirthenea pedestris	French Guiana	Guianan Moist Forests	Neotropic	Tropical and Subtropical Moist Broadleaf Forests
282	Sirthenea pedestris	Brazil	Japurá-Solimoes-Negro Moist Forests	Neotropic	Tropical and Subtropical Moist Broadleaf Forests
283	Sirthenea pedestris	Venezuela	La Costa Xeric Shrublands	Neotropic	Deserts and Xeric Shrublands
284	Sirthenea pedestris	Venezuela	Llanos	Neotropic	Tropical and Subtropical Grasslands
285	Sirthenea pedestris	Venezuela	Llanos	Neotropic	Tropical and Subtropical Grasslands
286	Sirthenea pedestris	Brazil	Madeira-Tapajós Moist Forests	Neotropic	Tropical and Subtropical Moist Broadleaf Forests
287	Sirthenea pedestris	Venezuela	Maracaibo Dry Forests	Neotropic	Tropical and Subtropical Dry Broadleaf Forests
288	Sirthenea pedestris	Ecuador	Napo Moist Forests	Neotropic	Tropical and Subtropical Moist Broadleaf Forests
289	Sirthenea pedestris	Brazil	Purus Varzeá	Neotropic	Tropical and Subtropical Moist Broadleaf Forests
290	Sirthenea pedestris	Brazil	Serra Do Mar Coastal Forests	Neotropic	Tropical and Subtropical Moist Broadleaf Forests
291	Sirthenea pedestris	Brazil	Serra Do Mar Coastal Forests	Neotropic	Tropical and Subtropical Moist Broadleaf Forests
292	Sirthenea pedestris	Brazil	Serra Do Mar Coastal Forests	Neotropic	Tropical and Subtropical Moist Broadleaf Forests
293	Sirthenea pedestris	Brazil	Serra Do Mar Coastal Forests	Neotropic	Tropical and Subtropical Moist Broadleaf Forests
294	Sirthenea pedestris	Brazil	Serra Do Mar Coastal Forests	Neotropic	Tropical and Subtropical Moist Broadleaf Forests
295	Sirthenea pedestris	Brazil	Serra Do Mar Coastal Forests	Neotropic	Tropical and Subtropical Moist Broadleaf Forests
296	Sirthenea pedestris	Brazil	Serra Do Mar Coastal Forests	Neotropic	Tropical and Subtropical Moist Broadleaf Forests
297	Sirthenea pedestris	Brazil	Southern Atlantic Mangroves	Neotropic	Mangroves
298	Sirthenea pedestris	Peru	Ucayali Moist Forests	Neotropic	Tropical and Subtropical Moist Broadleaf Forests
299	Sirthenea pedestris	Uruguay	Uruguayan Savanna	Neotropic (La Plata Subregion)	Tropical and Subtropical Grasslands
300	Sirthenea pedestris	Uruguay	Uruguayan Savanna	Neotropic (La Plata Subregion)	Tropical and Subtropical Grasslands
301	Sirthenea peruviana	Suriname	Amazon-Orinoco-Southern Caribbean Mangroves	Neotropic	Mangroves
302	Sirthenea peruviana	Suriname	Amazon-Orinoco-Southern Caribbean Mangroves	Neotropic	Mangroves
303	Sirthenea peruviana	Bolivia	Bolivian Montane Dry Forests	Neotropic	Tropical and Subtropical Dry Broadleaf Forests
304	Sirthenea peruviana	Bolivia	Bolivian Yungas	Neotropic	Tropical and Subtropical Moist Broadleaf Forests
305	Sirthenea peruviana	Peru	Central Andean Wet Puna	Neotropic	Montane Grasslands and Shrublands
306	Sirthenea peruviana	Brazil	Cerrado	Neotropic	Tropical and Subtropical Grasslands
307	Sirthenea peruviana	Ecuador	Eastern Cordillera Real Montane Forests	Neotropic	Tropical and Subtropical Moist Broadleaf Forests
308	Sirthenea peruviana	Ecuador	Eastern Cordillera Real Montane Forests	Neotropic	Tropical and Subtropical Moist Broadleaf Forests
309	Sirthenea peruviana	Ecuador	Eastern Cordillera Real Montane Forests	Neotropic	Tropical and Subtropical Moist Broadleaf Forests
310	Sirthenea peruviana	Ecuador	Napo Moist Forests	Neotropic	Tropical and Subtropical Moist Broadleaf Forests
311	Sirthenea peruviana	Ecuador	Napo Moist Forests	Neotropic	Tropical and Subtropical Moist Broadleaf Forests
312	Sirthenea peruviana	Peru	Napo Moist Forests	Neotropic	Tropical and Subtropical Moist Broadleaf Forests
313	Sirthenea peruviana	Peru	Peruvian Yungas	Neotropic	Tropical and Subtropical Moist Broadleaf Forests
314	Sirthenea peruviana	Brazil	Tocantins/Pindare Moist Forests	Neotropic	Tropical and Subtropical Moist Broadleaf Forests
315	Sirthenea peruviana	Ecuador	Tumbes-Piura Dry Forests	Neotropic	Tropical and Subtropical Dry Broadleaf Forests
316	Sirthenea peruviana	Peru	Ucayali Moist Forests	Neotropic	Tropical and Subtropical Moist Broadleaf Forests
317	Sirthenea peruviana	Peru	Ucayali Moist Forests	Neotropic	Tropical and Subtropical Moist Broadleaf Forests
318	Sirthenea peruviana	Peru	Ucayali Moist Forests	Neotropic	Tropical and Subtropical Moist Broadleaf Forests
319	Sirthenea picescens	Madagascar	Madagascar Lowland Forests	Madagascan Region	Tropical and Subtropical Moist Broadleaf Forests
320	Sirthenea picescens	Madagascar	Madagascar Subhumid Forests	Madagascan Region	Tropical and Subtropical Moist Broadleaf Forests
321	Sirthenea plagiata	Argentina	Alto Paraná Atlantic Forests	Neotropic (La Plata Subregion)	Tropical and Subtropical Moist Broadleaf Forests
322	Sirthenea plagiata	Brazil	Alto Paraná Atlantic Forests	Neotropic	Tropical and Subtropical Moist Broadleaf Forests
323	Sirthenea plagiata	Brazil	Araucaria Moist Forests	Neotropic (La Plata Subregion)	Tropical and Subtropical Moist Broadleaf Forests
324	Sirthenea plagiata	Brazil	Bahia Coastal Forests	Neotropic	Tropical and Subtropical Moist Broadleaf Forests
325	Sirthenea plagiata	Brazil	Bahia Interior Forests	Neotropic	Tropical and Subtropical Moist Broadleaf Forests
326	Sirthenea plagiata	Brazil	Bahia Interior Forests	Neotropic	Tropical and Subtropical Moist Broadleaf Forests
327	Sirthenea plagiata	French Guiana	Marajó Varzeá	Neotropic	Tropical and Subtropical Moist Broadleaf Forests
328	Sirthenea rapax	Democratic Republic of the Congo	Central African Mangroves	Afrotropic (Congonlian Subregion)	Mangroves
329	Sirthenea rapax	Gabonese Republic	Central African Mangroves	Afrotropic (Congonlian Subregion)	Mangroves
330	Sirthenea rapax	Nigeria	Central African Mangroves	Afrotropic (Congonlian Subregion)	Mangroves
331	Sirthenea rapax	Ghana	Eastern Guinean Forests	Afrotropic (Congonlian Subregion)	Tropical and Subtropical Moist Broadleaf Forests
332	Sirthenea rapax	Ghana	Eastern Guinean Forests	Afrotropic (Congonlian Subregion)	Tropical and Subtropical Moist Broadleaf Forests
333	Sirthenea rapax	Nigeria	Guinean Forest-Savanna Mosaic	Afrotropic (Congonlian Subregion)	Tropical and Subtropical Grasslands
334	Sirthenea rapax	Nigeria	Nigerian Lowland Forests	Afrotropic (Congonlian Subregion)	Tropical and Subtropical Moist Broadleaf Forests
335	Sirthenea rapax	Nigeria	Nigerian Lowland Forests	Afrotropic (Congonlian Subregion)	Tropical and Subtropical Moist Broadleaf Forests
336	Sirthenea rapax	Nigeria	West Sudanian Savanna	Afrotropic	Tropical and Subtropical Grasslands
337	Sirthenea rapax	Liberia	Western Guinean Lowland Forests	Afrotropic (Congonlian Subregion)	Tropical and Subtropical Moist Broadleaf Forests
338	Sirthenea setosa	Malaysia	Borneo Montane Rain Forests	Indo-Malaysian	Tropical and Subtropical Moist Broadleaf Forests
339	Sirthenea sobria	Australia	Eastern Australian Temperate Forests	Australian Region	Temperate Broadleaf and Mixed Forests
340	Sirthenea sp.	Democratic Republic of the Congo	Central Zambezian Miombo Woodlands	Afrotropic	Tropical and Subtropical Grasslands
341	Sirthenea sp.	Democratic Republic of the Congo	Eastern Congolian Swamp Forests	Afrotropic (Congonlian Subregion)	Tropical and Subtropical Moist Broadleaf Forests
342	Sirthenea sp.	Ivory Coast	Eastern Guinean Forests	Afrotropic (Congonlian Subregion)	Tropical and Subtropical Moist Broadleaf Forests
343	Sirthenea sp.	Madagascar	Madagascar Lowland Forests	Madagascan Region	Tropical and Subtropical Moist Broadleaf Forests
344	Sirthenea sp.	Madagascar	Madagascar Lowland Forests	Madagascan Region	Tropical and Subtropical Moist Broadleaf Forests
345	Sirthenea sp.	Madagascar	Madagascar Lowland Forests	Madagascan Region	Tropical and Subtropical Moist Broadleaf Forests
346	Sirthenea sp.	Liberia	Western Guinean Lowland Forests	Afrotropic (Congonlian Subregion)	Tropical and Subtropical Moist Broadleaf Forests
347	Sirthenea sp.	Indonesia	Sulawesi Montane Rain Forests	Wallacean Region	Tropical and Subtropical Moist Broadleaf Forests
348	Sirthenea sp.	Indonesia	Sulawesi Montane Rain Forests	Wallacean Region	Tropical and Subtropical Moist Broadleaf Forests
349	Sirthenea sp.	Malaysia	Borneo Lowland Rain Forests	Indo-Malaysian	Tropical and Subtropical Moist Broadleaf Forests
350	Sirthenea sp.	Malaysia	Borneo Lowland Rain Forests	Indo-Malaysian	Tropical and Subtropical Moist Broadleaf Forests
351	Sirthenea sp.	Malaysia	Borneo Lowland Rain Forests	Indo-Malaysian	Tropical and Subtropical Moist Broadleaf Forests
352	Sirthenea sp.	Malaysia	Borneo Montane Rain Forests	Indo-Malaysian	Tropical and Subtropical Moist Broadleaf Forests
353	Sirthenea sp.	Malaysia	Borneo Montane Rain Forests	Indo-Malaysian	Tropical and Subtropical Moist Broadleaf Forests
354	Sirthenea sp.	India	East Deccan Dry-Evergreen Forests	Indo-Malaysian	Tropical and Subtropical Dry Broadleaf Forests
355	Sirthenea sp.	Indonesia	Eastern Java-Bali Montane Rain Forests	Indo-Malaysian	Tropical and Subtropical Moist Broadleaf Forests
356	Sirthenea sp.	Indonesia	Eastern Java-Bali Rain Forests	Indo-Malaysian	Tropical and Subtropical Moist Broadleaf Forests
357	Sirthenea sp.	India	South Western Ghats Moist Deciduous Forests	Indo-Malaysian	Tropical and Subtropical Moist Broadleaf Forests
358	Sirthenea sp.	Indonesia	Sumatran Lowland Rain Forests	Indo-Malaysian	Tropical and Subtropical Moist Broadleaf Forests
359	Sirthenea sp.	Indonesia	Sumatran Lowland Rain Forests	Indo-Malaysian	Tropical and Subtropical Moist Broadleaf Forests
360	Sirthenea sp.	Indonesia	Sumatran Montane Rain Forests	Indo-Malaysian	Tropical and Subtropical Moist Broadleaf Forests
361	Sirthenea sp.	Indonesia	Sumatran Montane Rain Forests	Indo-Malaysian	Tropical and Subtropical Moist Broadleaf Forests
362	Sirthenea sp.	Indonesia	Western Java Montane Rain Forests	Indo-Malaysian	Tropical and Subtropical Moist Broadleaf Forests
363	Sirthenea sp.	Indonesia	Western Java Montane Rain Forests	Indo-Malaysian	Tropical and Subtropical Moist Broadleaf Forests
364	Sirthenea sp.	Paraguay	Alto Paraná Atlantic Forests	Neotropic (La Plata Subregion)	Tropical and Subtropical Moist Broadleaf Forests
365	Sirthenea sp.	Suriname	Amazon-Orinoco-Southern Caribbean Mangroves	Neotropic	Mangroves
366	Sirthenea sp.	Suriname	Guianan Freshwater Swamp Forests	Neotropic	Tropical and Subtropical Moist Broadleaf Forests
367	Sirthenea sp.	Suriname	Guianan Moist Forests	Neotropic	Tropical and Subtropical Moist Broadleaf Forests
368	Sirthenea sp.	China	Daba Mountains Evergreen Forests	Palearctic (Sino-Himalayan Subregion)	Temperate Broadleaf and Mixed Forests
369	Sirthenea stria	United States of America	Central Tallgrass Prairie	Nearctic	Temperate Grasslands
370	Sirthenea stria	United States of America	Central Tallgrass Prairie	Nearctic	Temperate Grasslands
371	Sirthenea stria	United States of America	Central Tallgrass Prairie	Nearctic	Temperate Grasslands
372	Sirthenea stria	United States of America	Chesapeake Bay Lowlands	Nearctic	Temperate Broadleaf and Mixed Forests
373	Sirthenea stria	United States of America	Crosstimbers And Southern Tallgrass Prairie	Nearctic	Temperate Grasslands
374	Sirthenea stria	United States of America	East Gulf Coastal Plain	Nearctic	Temperate Conifer Forests
375	Sirthenea stria	United States of America	East Gulf Coastal Plain	Nearctic	Temperate Conifer Forests
376	Sirthenea stria	United States of America	East Gulf Coastal Plain	Nearctic	Temperate Conifer Forests
377	Sirthenea stria	United States of America	East Gulf Coastal Plain	Nearctic	Temperate Conifer Forests
378	Sirthenea stria	United States of America	East Gulf Coastal Plain	Nearctic	Temperate Conifer Forests
379	Sirthenea stria	United States of America	East Gulf Coastal Plain	Nearctic	Temperate Conifer Forests
380	Sirthenea stria	United States of America	Florida Peninsula	Nearctic	Temperate Conifer Forests
381	Sirthenea stria	United States of America	Florida Peninsula	Nearctic	Temperate Conifer Forests
382	Sirthenea stria	United States of America	Florida Peninsula	Nearctic	Temperate Conifer Forests
383	Sirthenea stria	United States of America	Florida Peninsula	Nearctic	Temperate Conifer Forests
384	Sirthenea stria	United States of America	Florida Peninsula	Nearctic	Temperate Conifer Forests
385	Sirthenea stria	United States of America	Florida Peninsula	Nearctic	Temperate Conifer Forests
386	Sirthenea stria	United States of America	Florida Peninsula	Nearctic	Temperate Conifer Forests
387	Sirthenea stria	United States of America	Florida Peninsula	Nearctic	Temperate Conifer Forests
388	Sirthenea stria	United States of America	Florida Peninsula	Nearctic	Temperate Conifer Forests
389	Sirthenea stria	United States of America	Florida Peninsula	Nearctic	Temperate Conifer Forests
390	Sirthenea stria	United States of America	Florida Peninsula	Nearctic	Temperate Conifer Forests
391	Sirthenea stria	United States of America	Florida Peninsula	Nearctic	Temperate Conifer Forests
392	Sirthenea stria	United States of America	Florida Peninsula	Nearctic	Temperate Conifer Forests
393	Sirthenea stria	United States of America	Florida Peninsula	Nearctic	Temperate Conifer Forests
394	Sirthenea stria	United States of America	Florida Peninsula	Nearctic	Temperate Conifer Forests
395	Sirthenea stria	United States of America	Florida Peninsula	Nearctic	Temperate Conifer Forests
396	Sirthenea stria	United States of America	Florida Peninsula	Nearctic	Temperate Conifer Forests
397	Sirthenea stria	United States of America	Florida Peninsula	Nearctic	Temperate Conifer Forests
398	Sirthenea stria	United States of America	Florida Peninsula	Nearctic	Temperate Conifer Forests
399	Sirthenea stria	United States of America	Gulf Coast Prairies And Marshes	Nearctic	Tropical and Subtropical Grasslands
400	Sirthenea stria	United States of America	Interior Low Plateau	Nearctic	Temperate Broadleaf and Mixed Forests
401	Sirthenea stria	United States of America	Interior Low Plateau	Nearctic	Temperate Broadleaf and Mixed Forests
402	Sirthenea stria	United States of America	Interior Low Plateau	Nearctic	Temperate Broadleaf and Mixed Forests
403	Sirthenea stria	United States of America	Lower New England / Northern Piedmont	Nearctic	Temperate Broadleaf and Mixed Forests
404	Sirthenea stria	United States of America	Lower New England / Northern Piedmont	Nearctic	Temperate Broadleaf and Mixed Forests
405	Sirthenea stria	United States of America	Mid-Atlantic Coastal Plain	Nearctic	Temperate Conifer Forests
406	Sirthenea stria	United States of America	Mississippi River Alluvial Plain	Nearctic	Temperate Broadleaf and Mixed Forests
407	Sirthenea stria	United States of America	Mississippi River Alluvial Plain	Nearctic	Temperate Broadleaf and Mixed Forests
408	Sirthenea stria	United States of America	Mississippi River Alluvial Plain	Nearctic	Temperate Broadleaf and Mixed Forests
409	Sirthenea stria	United States of America	Mississippi River Alluvial Plain	Nearctic	Temperate Broadleaf and Mixed Forests
410	Sirthenea stria	United States of America	North Atlantic Coast	Nearctic	Temperate Broadleaf and Mixed Forests
411	Sirthenea stria	United States of America	North Central Tillplain	Nearctic	Temperate Broadleaf and Mixed Forests
412	Sirthenea stria	United States of America	North Central Tillplain	Nearctic	Temperate Broadleaf and Mixed Forests
413	Sirthenea stria	United States of America	Osage Plains/Flint Hills Prairie	Nearctic	Temperate Grasslands
414	Sirthenea stria	United States of America	Ouachita Mountains	Nearctic	Temperate Broadleaf and Mixed Forests
415	Sirthenea stria	United States of America	Ozarks	Nearctic	Temperate Broadleaf and Mixed Forests
416	Sirthenea stria	United States of America	Ozarks	Nearctic	Temperate Broadleaf and Mixed Forests
417	Sirthenea stria	United States of America	Ozarks	Nearctic	Temperate Broadleaf and Mixed Forests
418	Sirthenea stria	United States of America	Piedmont	Nearctic	Temperate Broadleaf and Mixed Forests
419	Sirthenea stria	United States of America	Piedmont	Nearctic	Temperate Broadleaf and Mixed Forests
420	Sirthenea stria	United States of America	South Atlantic Coastal Plain	Nearctic	Temperate Conifer Forests
421	Sirthenea stria	United States of America	South Atlantic Coastal Plain	Nearctic	Temperate Conifer Forests
422	Sirthenea stria	United States of America	Southern Blue Ridge	Nearctic	Temperate Broadleaf and Mixed Forests
423	Sirthenea stria	United States of America	Southern Blue Ridge	Nearctic	Temperate Broadleaf and Mixed Forests
424	Sirthenea stria	United States of America	Tamaulipan Thorn Scrub	Nearctic	Deserts and Xeric Shrublands
425	Sirthenea stria	United States of America	Upper West Gulf Coastal Plain	Nearctic	Temperate Conifer Forests
426	Sirthenea stria	United States of America	Upper West Gulf Coastal Plain	Nearctic	Temperate Conifer Forests
427	Sirthenea stria	United States of America	Western Allegheny Plateau	Nearctic	Temperate Broadleaf and Mixed Forests
428	Sirthenea stria	Argentina	Alto Paraná Atlantic Forests	Neotropic (La Plata Subregion)	Tropical and Subtropical Moist Broadleaf Forests
429	Sirthenea stria	Argentina	Alto Paraná Atlantic Forests	Neotropic (La Plata Subregion)	Tropical and Subtropical Moist Broadleaf Forests
430	Sirthenea stria	Argentina	Alto Paraná Atlantic Forests	Neotropic (La Plata Subregion)	Tropical and Subtropical Moist Broadleaf Forests
431	Sirthenea stria	Brazil	Alto Paraná Atlantic Forests	Neotropic	Tropical and Subtropical Moist Broadleaf Forests
432	Sirthenea stria	Brazil	Alto Paraná Atlantic Forests	Neotropic	Tropical and Subtropical Moist Broadleaf Forests
433	Sirthenea stria	Brazil	Alto Paraná Atlantic Forests	Neotropic	Tropical and Subtropical Moist Broadleaf Forests
434	Sirthenea stria	Brazil	Alto Paraná Atlantic Forests	Neotropic	Tropical and Subtropical Moist Broadleaf Forests
435	Sirthenea stria	Paraguay	Alto Paraná Atlantic Forests	Neotropic (La Plata Subregion)	Tropical and Subtropical Moist Broadleaf Forests
436	Sirthenea stria	Paraguay	Alto Paraná Atlantic Forests	Neotropic (La Plata Subregion)	Tropical and Subtropical Moist Broadleaf Forests
437	Sirthenea stria	French Guiana	Amazon-Orinoco-Southern Caribbean Mangroves	Neotropic	Mangroves
438	Sirthenea stria	Suriname	Amazon-Orinoco-Southern Caribbean Mangroves	Neotropic	Mangroves
439	Sirthenea stria	Suriname	Amazon-Orinoco-Southern Caribbean Mangroves	Neotropic	Mangroves
440	Sirthenea stria	Suriname	Amazon-Orinoco-Southern Caribbean Mangroves	Neotropic	Mangroves
441	Sirthenea stria	Venezuela	Apure-Villavicencio Dry Forests	Neotropic	Tropical and Subtropical Dry Broadleaf Forests
442	Sirthenea stria	Brazil	Araucaria Moist Forests	Neotropic (La Plata Subregion)	Tropical and Subtropical Moist Broadleaf Forests
443	Sirthenea stria	Venezuela	Araya And Paria Xeric Scrub	Neotropic	Deserts and Xeric Shrublands
444	Sirthenea stria	Venezuela	Araya And Paria Xeric Scrub	Neotropic	Deserts and Xeric Shrublands
445	Sirthenea stria	Brazil	Bahia Coastal Forests	Neotropic	Tropical and Subtropical Moist Broadleaf Forests
446	Sirthenea stria	Brazil	Bahia Coastal Forests	Neotropic	Tropical and Subtropical Moist Broadleaf Forests
447	Sirthenea stria	Brazil	Bahia Coastal Forests	Neotropic	Tropical and Subtropical Moist Broadleaf Forests
448	Sirthenea stria	Brazil	Bahia Interior Forests	Neotropic	Tropical and Subtropical Moist Broadleaf Forests
449	Sirthenea stria	Brazil	Bahia Interior Forests	Neotropic	Tropical and Subtropical Moist Broadleaf Forests
450	Sirthenea stria	Brazil	Bahia Interior Forests	Neotropic	Tropical and Subtropical Moist Broadleaf Forests
451	Sirthenea stria	Brazil	Caatinga	Neotropic	Deserts and Xeric Shrublands
452	Sirthenea stria	Venezuela	Catatumbo Moist Forests	Neotropic	Tropical and Subtropical Moist Broadleaf Forests
453	Sirthenea stria	Venezuela	Catatumbo Moist Forests	Neotropic	Tropical and Subtropical Moist Broadleaf Forests
454	Sirthenea stria	Venezuela	Catatumbo Moist Forests	Neotropic	Tropical and Subtropical Moist Broadleaf Forests
455	Sirthenea stria	Honduras	Central American Atlantic Moist Forests	Neotropic (Central American Subregion)	Tropical and Subtropical Moist Broadleaf Forests
456	Sirthenea stria	Honduras	Central American Atlantic Moist Forests	Neotropic (Central American Subregion)	Tropical and Subtropical Moist Broadleaf Forests
457	Sirthenea stria	Honduras	Central American Atlantic Moist Forests	Neotropic (Central American Subregion)	Tropical and Subtropical Moist Broadleaf Forests
458	Sirthenea stria	Nicaragua	Central American Dry Forests	Neotropic (Central American Subregion)	Tropical and Subtropical Dry Broadleaf Forests
459	Sirthenea stria	Nicaragua	Central American Dry Forests	Neotropic (Central American Subregion)	Tropical and Subtropical Dry Broadleaf Forests
460	Sirthenea stria	Nicaragua	Central American Dry Forests	Neotropic (Central American Subregion)	Tropical and Subtropical Dry Broadleaf Forests
461	Sirthenea stria	Brazil	Cerrado	Neotropic	Tropical and Subtropical Grasslands
462	Sirthenea stria	Brazil	Cerrado	Neotropic	Tropical and Subtropical Grasslands
463	Sirthenea stria	Brazil	Cerrado	Neotropic	Tropical and Subtropical Grasslands
464	Sirthenea stria	Colombia	Chocó-Darién Moist Forests	Neotropic	Tropical and Subtropical Moist Broadleaf Forests
465	Sirthenea stria	Venezuela	Cordillera La Costa Montane Forests	Neotropic	Tropical and Subtropical Moist Broadleaf Forests
466	Sirthenea stria	Venezuela	Cordillera La Costa Montane Forests	Neotropic	Tropical and Subtropical Moist Broadleaf Forests
467	Sirthenea stria	Venezuela	Cordillera Oriental Montane Forests	Neotropic	Tropical and Subtropical Moist Broadleaf Forests
468	Sirthenea stria	Costa Rica	Costa Rican Seasonal Moist Forests	Neotropic (Central American Subregion)	Tropical and Subtropical Moist Broadleaf Forests
469	Sirthenea stria	Argentina	Dry Chaco	Neotropic (La Plata Subregion)	Tropical and Subtropical Dry Broadleaf Forests
470	Sirthenea stria	Argentina	Dry Chaco	Neotropic (La Plata Subregion)	Tropical and Subtropical Dry Broadleaf Forests
471	Sirthenea stria	Argentina	Dry Chaco	Neotropic (La Plata Subregion)	Tropical and Subtropical Dry Broadleaf Forests
472	Sirthenea stria	Peru	Eastern Cordillera Real Montane Forests	Neotropic	Tropical and Subtropical Moist Broadleaf Forests
473	Sirthenea stria	Argentina	Espinal	Neotropic (La Plata Subregion)	Temperate Grasslands
474	Sirthenea stria	Argentina	Espinal	Neotropic (La Plata Subregion)	Temperate Grasslands
475	Sirthenea stria	Suriname	Guianan Freshwater Swamp Forests	Neotropic	Tropical and Subtropical Moist Broadleaf Forests
476	Sirthenea stria	Suriname	Guianan Freshwater Swamp Forests	Neotropic	Tropical and Subtropical Moist Broadleaf Forests
477	Sirthenea stria	Venezuela	Guianan Highlands Moist Forests	Neotropic	Tropical and Subtropical Moist Broadleaf Forests
478	Sirthenea stria	French Guiana	Guianan Moist Forests	Neotropic	Tropical and Subtropical Moist Broadleaf Forests
479	Sirthenea stria	Guyana	Guianan Moist Forests	Neotropic	Tropical and Subtropical Moist Broadleaf Forests
480	Sirthenea stria	Suriname	Guianan Moist Forests	Neotropic	Tropical and Subtropical Moist Broadleaf Forests
481	Sirthenea stria	Suriname	Guianan Moist Forests	Neotropic	Tropical and Subtropical Moist Broadleaf Forests
482	Sirthenea stria	Suriname	Guianan Moist Forests	Neotropic	Tropical and Subtropical Moist Broadleaf Forests
483	Sirthenea stria	Suriname	Guianan Moist Forests	Neotropic	Tropical and Subtropical Moist Broadleaf Forests
484	Sirthenea stria	Suriname	Guianan Moist Forests	Neotropic	Tropical and Subtropical Moist Broadleaf Forests
485	Sirthenea stria	Suriname	Guianan Moist Forests	Neotropic	Tropical and Subtropical Moist Broadleaf Forests
486	Sirthenea stria	Suriname	Guianan Moist Forests	Neotropic	Tropical and Subtropical Moist Broadleaf Forests
487	Sirthenea stria	Suriname	Guianan Moist Forests	Neotropic	Tropical and Subtropical Moist Broadleaf Forests
488	Sirthenea stria	Suriname	Guianan Moist Forests	Neotropic	Tropical and Subtropical Moist Broadleaf Forests
489	Sirthenea stria	Suriname	Guianan Moist Forests	Neotropic	Tropical and Subtropical Moist Broadleaf Forests
490	Sirthenea stria	Suriname	Guianan Moist Forests	Neotropic	Tropical and Subtropical Moist Broadleaf Forests
491	Sirthenea stria	Venezuela	Guianan Moist Forests	Neotropic	Tropical and Subtropical Moist Broadleaf Forests
492	Sirthenea stria	Venezuela	Guianan Piedmont And Lowland Moist Forests	Neotropic	Tropical and Subtropical Moist Broadleaf Forests
493	Sirthenea stria	Argentina	Humid Chaco	Neotropic (La Plata Subregion)	Tropical and Subtropical Grasslands
494	Sirthenea stria	Argentina	Humid Chaco	Neotropic (La Plata Subregion)	Tropical and Subtropical Grasslands
495	Sirthenea stria	Argentina	Humid Pampas	Neotropic (La Plata Subregion)	Temperate Grasslands
496	Sirthenea stria	Argentina	Humid Pampas	Neotropic (La Plata Subregion)	Temperate Grasslands
497	Sirthenea stria	Panama	Isthmian-Atlantic Moist Forests	Neotropic (Central American Subregion)	Tropical and Subtropical Moist Broadleaf Forests
498	Sirthenea stria	Panama	Isthmian-Atlantic Moist Forests	Neotropic (Central American Subregion)	Tropical and Subtropical Moist Broadleaf Forests
499	Sirthenea stria	Panama	Isthmian-Atlantic Moist Forests	Neotropic (Central American Subregion)	Tropical and Subtropical Moist Broadleaf Forests
500	Sirthenea stria	Panama	Isthmian-Atlantic Moist Forests	Neotropic (Central American Subregion)	Tropical and Subtropical Moist Broadleaf Forests
501	Sirthenea stria	Panama	Isthmian-Pacific Moist Forests	Neotropic (Central American Subregion)	Tropical and Subtropical Moist Broadleaf Forests
502	Sirthenea stria	Brazil	Japurá-Solimoes-Negro Moist Forests	Neotropic	Tropical and Subtropical Moist Broadleaf Forests
503	Sirthenea stria	Venezuela	La Costa Xeric Shrublands	Neotropic	Deserts and Xeric Shrublands
504	Sirthenea stria	Venezuela	La Costa Xeric Shrublands	Neotropic	Deserts and Xeric Shrublands
505	Sirthenea stria	Venezuela	La Costa Xeric Shrublands	Neotropic	Deserts and Xeric Shrublands
506	Sirthenea stria	Venezuela	La Costa Xeric Shrublands	Neotropic	Deserts and Xeric Shrublands
507	Sirthenea stria	Venezuela	La Costa Xeric Shrublands	Neotropic	Deserts and Xeric Shrublands
508	Sirthenea stria	Guadeloupe	Leeward Islands Moist Forests	Caribbean Region	Tropical and Subtropical Moist Broadleaf Forests
509	Sirthenea stria	Trinidad and Tobago	Lesser Antillean Dry Forests	Neotropic	Tropical and Subtropical Dry Broadleaf Forests
510	Sirthenea stria	Venezuela	Llanos	Neotropic	Tropical and Subtropical Grasslands
511	Sirthenea stria	Venezuela	Llanos	Neotropic	Tropical and Subtropical Grasslands
512	Sirthenea stria	Venezuela	Llanos	Neotropic	Tropical and Subtropical Grasslands
513	Sirthenea stria	Venezuela	Llanos	Neotropic	Tropical and Subtropical Grasslands
514	Sirthenea stria	Venezuela	Llanos	Neotropic	Tropical and Subtropical Grasslands
515	Sirthenea stria	Venezuela	Llanos	Neotropic	Tropical and Subtropical Grasslands
516	Sirthenea stria	Argentina	Low Monte	Andean Region	Temperate Grasslands
517	Sirthenea stria	Colombia	Magdalena Valley Montane Forests	Neotropic	Tropical and Subtropical Moist Broadleaf Forests
518	Sirthenea stria	Colombia	Magdalena Valley Montane Forests	Neotropic	Tropical and Subtropical Moist Broadleaf Forests
519	Sirthenea stria	Venezuela	Negro-Branco Moist Forests	Neotropic	Tropical and Subtropical Moist Broadleaf Forests
520	Sirthenea stria	Ecuador	Northwestern Andean Montane Forests	Neotropic	Tropical and Subtropical Moist Broadleaf Forests
521	Sirthenea stria	Panama	Panamanian Dry Forests	Neotropic (Central American Subregion)	Tropical and Subtropical Dry Broadleaf Forests
522	Sirthenea stria	Venezuela	Paraguana Xeric Scrub	Neotropic	Deserts and Xeric Shrublands
523	Sirthenea stria	Belize	Petén-Veracruz Moist Forests	Neotropic (Central American Subregion)	Tropical and Subtropical Moist Broadleaf Forests
524	Sirthenea stria	Belize	Petén-Veracruz Moist Forests	Neotropic (Central American Subregion)	Tropical and Subtropical Moist Broadleaf Forests
525	Sirthenea stria	Brazil	Serra Do Mar Coastal Forests	Neotropic	Tropical and Subtropical Moist Broadleaf Forests
526	Sirthenea stria	Brazil	Serra Do Mar Coastal Forests	Neotropic	Tropical and Subtropical Moist Broadleaf Forests
527	Sirthenea stria	Brazil	Serra Do Mar Coastal Forests	Neotropic	Tropical and Subtropical Moist Broadleaf Forests
528	Sirthenea stria	Brazil	Serra Do Mar Coastal Forests	Neotropic	Tropical and Subtropical Moist Broadleaf Forests
529	Sirthenea stria	Brazil	Serra Do Mar Coastal Forests	Neotropic	Tropical and Subtropical Moist Broadleaf Forests
530	Sirthenea stria	Brazil	Serra Do Mar Coastal Forests	Neotropic	Tropical and Subtropical Moist Broadleaf Forests
531	Sirthenea stria	Brazil	Serra Do Mar Coastal Forests	Neotropic	Tropical and Subtropical Moist Broadleaf Forests
532	Sirthenea stria	Brazil	Serra Do Mar Coastal Forests	Neotropic	Tropical and Subtropical Moist Broadleaf Forests
533	Sirthenea stria	Brazil	Serra Do Mar Coastal Forests	Neotropic	Tropical and Subtropical Moist Broadleaf Forests
534	Sirthenea stria	Brazil	Serra Do Mar Coastal Forests	Neotropic	Tropical and Subtropical Moist Broadleaf Forests
535	Sirthenea stria	Brazil	Serra Do Mar Coastal Forests	Neotropic	Tropical and Subtropical Moist Broadleaf Forests
536	Sirthenea stria	Mexico	Sierra De Los Tuxtlas	Neotropic (Central American Subregion)	Tropical and Subtropical Moist Broadleaf Forests
537	Sirthenea stria	Guatemala	Sierra Madre De Chiapas Moist Forests	Neotropic (Central American Subregion)	Tropical and Subtropical Moist Broadleaf Forests
538	Sirthenea stria	Brazil	Southern Atlantic Mangroves	Neotropic	Mangroves
539	Sirthenea stria	Brazil	Southern Atlantic Mangroves	Neotropic	Mangroves
540	Sirthenea stria	Brazil	Southern Atlantic Mangroves	Neotropic	Mangroves
541	Sirthenea stria	Brazil	Southern Atlantic Mangroves	Neotropic	Mangroves
542	Sirthenea stria	Brazil	Tocantins/Pindare Moist Forests	Neotropic	Tropical and Subtropical Moist Broadleaf Forests
543	Sirthenea stria	Trinidad and Tobago	Trinidad And Tobago Moist Forests	Neotropic	Tropical and Subtropical Moist Broadleaf Forests
544	Sirthenea stria	Trinidad and Tobago	Trinidad And Tobago Moist Forests	Neotropic	Tropical and Subtropical Moist Broadleaf Forests
545	Sirthenea stria	Trinidad and Tobago	Trinidad And Tobago Moist Forests	Neotropic	Tropical and Subtropical Moist Broadleaf Forests
546	Sirthenea stria	United States of America	Tropical Florida	Neotropic	Flooded Grasslands and Savannas
547	Sirthenea stria	Brazil	Uatuma-Trombetas Moist Forests	Neotropic	Tropical and Subtropical Moist Broadleaf Forests
548	Sirthenea stria	Brazil	Uatuma-Trombetas Moist Forests	Neotropic	Tropical and Subtropical Moist Broadleaf Forests
549	Sirthenea stria	Brazil	Uruguayan Savanna	Neotropic (La Plata Subregion)	Tropical and Subtropical Grasslands
550	Sirthenea stria	Uruguay	Uruguayan Savanna	Neotropic (La Plata Subregion)	Tropical and Subtropical Grasslands
551	Sirthenea stria	Venezuela	Venezuelan Andes Montane Forests	Neotropic	Tropical and Subtropical Moist Broadleaf Forests
552	Sirthenea stria	Ecuador	Western Ecuador Moist Forests	Neotropic	Tropical and Subtropical Moist Broadleaf Forests
553	Sirthenea stria	Martinique	Windward Islands Moist Forests	Caribbean Region	Tropical and Subtropical Moist Broadleaf Forests
554	Sirthenea stria	Martinique	Windward Islands Moist Forests	Caribbean Region	Tropical and Subtropical Moist Broadleaf Forests
555	Sirthenea stria	Saint Lucia	Windward Islands Moist Forests	Caribbean Region	Tropical and Subtropical Moist Broadleaf Forests
556	Sirthenea vidua	Costa Rica	Costa Rican Seasonal Moist Forests	Neotropic (Central American Subregion)	Tropical and Subtropical Moist Broadleaf Forests
557	Sirthenea vidua	Panama	Isthmian-Pacific Moist Forests	Neotropic	Tropical and Subtropical Moist Broadleaf Forests
558	Sirthenea vittata	Venezuela	Catatumbo Moist Forests	Neotropic	Tropical and Subtropical Moist Broadleaf Forests
559	Sirthenea vittata	Colombia	Cauca Valley Montane Forests	Neotropic	Tropical and Subtropical Moist Broadleaf Forests
560	Sirthenea vittata	Nicaragua	Central American Dry Forests	Neotropic (Central American Subregion)	Tropical and Subtropical Dry Broadleaf Forests
561	Sirthenea vittata	Panama	Isthmian-Atlantic Moist Forests	Neotropic (Central American Subregion)	Tropical and Subtropical Moist Broadleaf Forests
562	Sirthenea vittata	Panama	Isthmian-Pacific Moist Forests	Neotropic (Central American Subregion)	Tropical and Subtropical Moist Broadleaf Forests
563	Sirthenea vittata	Venezuela	La Costa Xeric Shrublands	Neotropic	Deserts and Xeric Shrublands
564	Sirthenea vittata	Venezuela	La Costa Xeric Shrublands	Neotropic	Deserts and Xeric Shrublands
565	Sirthenea vittata	Ecuador	South American Pacific Mangroves	Neotropic	Mangroves
